# Supplementary material for: Cyclin-dependent Kinase 1 and Aurora Kinase choreograph mitotic storage and redistribution of a growth factor receptor
Source: PLoS Biol. 2021 Jan 4;19(1):e3001029. doi: 10.1371/journal.pbio.3001029 (PMC7808676; doi:10.1371/journal.pbio.3001029)
Supplement: S1 Data — (XLSX) [file pbio.3001029.s009.xlsx]

## Sheet: FGFR_Rab4_phosphomuts_Prophase
	HALO::RAB4					HALO::RAB4S_A
	vdratiogreen	ln(vdratiogreen)	enrichgreen_region_1	enrichgreen_region_2	enrichgreen_region_3	vdratiogreen	ln(vdratiogreen)	enrichgreen_region_1	enrichgreen_region_2	enrichgreen_region_3
1	7.13258	1.96467	2.01473	0.899614	0.232388	24.3545	3.19272	1.10673	1.19548	0.507819
2	1.61791	0.481135	0.822028	1.22639	0.87444	5.52485	1.70926	1.58992	1.07539	0.248346
3	3.03724	1.11095	0.596032	1.16276	1.0928	3.60824	1.28322	1.65586	1.08287	0.146146
4	14.8681	2.69922	1.91989	0.988032	0.0452555	2.11546	0.749272	1.36058	0.883609	0.870654
5	4.00464	1.38745	0.908975	1.25201	0.723615	2.68352	0.987128	2.15597	0.712898	0.13995
6	2.45962	0.900006	1.53541	1.13362	0.361976	6.45712	1.86518	2.48885	0.563544	4.65538e-05
7	2.1006	0.742225	1.67276	0.80586	0.619771	1.3799	0.322013	2.70719	0.618379	0.113331
8	6.6448	1.89384	2.12703	0.723445	0.320571	2.7621	1.01599	1.14472	1.09697	0.648951
9	2.87694	1.05673	1.90579	1.15783	0.218202	4.52502	1.50962	2.38433	0.719935	0.204961
10	5.37264	1.68132	2.22107	1.07923	0.171709	6.35973	1.84999	2.37926	0.558803	0.241156
11	2.87676	1.05667	2.18931	0.820118	0.456094	1.34907	0.299415	2.14889	0.627813	0.212475
12	3.54796	1.26637	1.15369	1.17441	0.588541	3.87684	1.35502	1.08341	1.28267	0.480669
13	23.7539	3.16775	1.44988	1.09675	0.32197	2.28716	0.82731	1.40435	0.914369	0.761144
14	3.81755	1.33961	1.82398	0.907079	0.46786	1.60369	0.472308	1.91566	0.868049	0.243435
15	5.15705	1.64036	1.5619	1.1842	0.458419	5.0874	1.62677	2.08663	0.70168	0.042692
16	3.94708	1.37298	1.84252	0.841191	0.599387	1.24305	0.21757	2.305	0.735146	0.128755
17	5.81361	1.7602	1.25443	1.1734	0.314009	2.844	1.04521	1.44594	1.00191	0.420456
18	1.8023	0.589065	1.22051	1.04683	0.709684	2.17881	0.77878	2.53955	0.864477	0.141709
19	3.94708	1.37298	1.84252	0.841191	0.599387	4.37488	1.47588	2.51874	0.705746	0.052879
20	5.81361	1.7602	1.25443	1.1734	0.314009	6.0379	1.79806	1.35735	1.06441	0.606873
21	1.8023	0.589065	1.22051	1.04683	0.709684
Mean	5.35211	1.42061	1.5494	1.03496	0.485704	4.53266	1.21904	1.88895	0.863707	0.310622
STDEV	5.10664	0.668868	0.465987	0.16104	0.253931	4.97426	0.70822	0.544743	0.218278	0.253824
SEM	1.11436	0.145959	0.101687	0.0351419	0.0554122	1.11228	0.158363	0.121808	0.0488085	0.0567568

## Sheet: FGFR_Rab4_phosphomuts_Anaphase
	HALO::RAB4			HALO::RAB4ST_DD
	enrichgreen_region_1	enrichgreen_region_2	enrichgreen_region_3	enrichgreen_region_1	enrichgreen_region_2	enrichgreen_region_3
1	1.09594	1.2874	0.466669	0.586461	0.850802	1.59111
2	1.14626	0.979889	0.762477	0.848578	0.849759	1.42165
3	0.855262	0.9409	1.28003	0.776291	0.826018	1.42546
4	1.04377	1.1312	0.760102
Mean	1.03531	1.08485	0.817318	0.73711	0.842193	1.47941
STDEV	0.127113	0.158021	0.338296	0.13538	0.0140175	0.0967566
SEM	0.0635566	0.0790106	0.169148	0.0781618	0.008093	0.0558624

## Sheet: FGFR_Rab4_phosphomuts Induction
Induction Assay
		Absolute Counts				Percentages
Date	Sample	Reduced Induction	Normal Induction	Increased Induction	Count Totals	Reduced Induction	Normal Induction	Increased Induction
2019-06-08	Mesp>LacZ	2	27	2	31	6.45161	87.0968	6.45161
2019-06-16		7	98	11	116	6.03448	84.4828	9.48276
2019-07-07		12	79	9	100	12	79	9
2019-06-02		1	10	0	11	9.09091	90.9091	0
AVERAGES						8.39425	85.3722	6.23359
STDEV						2.75857	5.00091	4.36331
SEM						1.59266	2.88728	2.51916
2019-06-08	Mesp>HALO::Rab4	2	35	0	37	5.40541	94.5946	0
2019-06-16		7	56	5	68	10.2941	82.3529	7.35294
2019-07-07		9	100	11	120	7.5	83.3333	9.16667
2019-06-02		0	9	1	10	0	90	10
AVERAGES						5.79988	87.5702	6.6299
STDEV						4.35442	5.78552	4.55599
SEM						2.51402	3.34027	2.6304
2019-06-08	Mesp>HALO::Rab4-S199A/T200A	2	56	18	76	2.63158	73.6842	23.6842
2019-06-16		5	66	23	94	5.31915	70.2128	24.4681
2019-07-07		4	58	18	80	5	72.5	22.5
2019-06-02		0	18	9	27	0	66.6667	33.3333
AVERAGES						3.23768	70.7659	25.9964
STDEV						2.46902	3.08941	4.95773
SEM						1.42549	1.78367	2.86235
2019-06-08	Mesp>HALO::Rab4-S199D/T200D	18	23	2	43	41.8605	53.4884	4.65116
2019-06-16		27	34	4	65	41.5385	52.3077	6.15385
2019-07-07		25	38	2	65	38.4615	58.4615	3.07692
AVERAGES						40.6202	54.7525	4.62731
STDEV						1.87634	3.26589	1.5386
SEM						1.32677	2.30933	1.08795

## Sheet: CyclinB Cell Cycle Arrest
*Cells (Post-mitotic HP/ATM pair)													Percents
		Arrest	CyBd90										Arrest	CyBd90
Experiment	Other	Pre-mitotic	Prophase	Metaphase	Anaphase	Post-Mitotic	Binucleated	Abnormal	Total cells scored			Other	Pre-mitotic	Prophase	Metaphase	Anaphase	Post-Mitotic	Binucleated	Abnormal
92216	4	5	5	11	4	6	3	0	34			11.7647	14.7059	14.7059	32.3529	11.7647	17.6471	8.82353	0
5415	8	2	1		3	12	4	0	22			36.3636	9.09091	4.54545	0	13.6364	54.5455	18.1818	0
42415	15	0	7	10	3	4	0	0	24			62.5	0	29.1667	41.6667	12.5	16.6667	0	0
Averages	9	2.33333	4.33333	10.5	3.33333	7.33333	2.33333	0	26.6667		Averages	36.8761	7.93226	16.1393	24.6732	12.6337	29.6197	9.00178	0
STDEV	5.56776	2.51661	3.05505	0.707107	0.57735	4.16333	2.08167	0	6.4291		STDEV	25.3715	7.42109	12.373	21.8692	0.942964	21.5919	9.09222	0
SEM	3.21455	1.45297	1.76383	0.408248	0.333333	2.4037	1.20185	0	3.71184		SEM	14.6483	4.28457	7.14358	12.6262	0.54442	12.4661	5.2494	0
		Controls	LacZ	(At collection: Stage 16)									Controls	LacZ	(At collection: Stage 16)
Experiment	Other	Pre-mitotic	Prophase	Metaphase	Anaphase	Post-Mitotic	Binucleated	Abnormal	Total cells scored			Multipolar	Pre-mitotic	Prophase	Metaphase	Anaphase	Post-Mitotic	Binucleated	Abnormal
92216		0	0	1	0	12	0	1	13			0	0	0	7.69231	0	92.3077	0	7.69231
5415		0	0	0	0	39	0	0	39			0	0	0	0	0	100	0	0
42415		0	0	0	0	60	0	0	60			0	0	0	0	0	100	0	0
Averages	#DIV/0!	0	0	0.333333	0	37	0	0.333333	37.3333		Averages	0	0	0	2.5641	0	97.4359	0	2.5641
STDEV	#DIV/0!	0	0	0.57735	0	24.0624	0	0.57735	23.5443		STDEV	0	0	0	4.44116	0	4.44116	0	4.44116
SEM	#DIV/0!	0	0	0.333333	0	13.8924	0	0.333333	13.5933		SEM	0	0	0	2.5641	0	2.5641	0	2.5641

## Sheet: Cyclin B Induction
Cells/side
		Absolute Counts				Percentages
Date	Sample	Cells/side Decreased	Cells/side Normal	Cells/side Increased	Count Totals	Cells/side Decreased	Cells/side Normal	Cells/side Increased
2014-08-15	CyBd90	8	7	1	16	50	43.75	6.25
2014-09-25		8	11	0	19	42.1053	57.8947	0
2014-09-26		4	4	0	8	50	50	0
AVERAGES		20	22	1	43	46.0526	50.5482	2.08333
STDEV						4.55803	7.08829	3.60844
SEM						2.63158	4.09242	2.08333
TTEST
2014-08-15	LacZ	2	28	0	30	6.66667	93.3333	0
2014-09-25		0	22	0	22	0	100	0
2014-09-26		0	44	2	46	0	95.6522	4.34783
AVERAGES		2	94	2	98	2.22222	96.3285	1.44928
STDEV						3.849	3.3844	2.51022
SEM						2.22222	1.95399	1.44928
