# Supplementary material for: Cyclin-dependent Kinase 1 and Aurora Kinase choreograph mitotic storage and redistribution of a growth factor receptor
Source: PLoS Biol. 2021 Jan 4;19(1):e3001029. doi: 10.1371/journal.pbio.3001029 (PMC7808676; doi:10.1371/journal.pbio.3001029)
Supplement: S2 Data — (XLSX) [file pbio.3001029.s010.xlsx]

## Sheet: FGFR_Rab11_AMG-900
Treatment: DMSO	(Control)	RAB	FGFR				Whole Cell
	image	averagered	averagegreen	enrichgreen_region_1	enrichgreen_region_2	enrichgreen_region_3	overlap	overlap_region_1	overlap_region_2	overlap_region_3
1	FGFRVns CLIPRab11 DMSO-12-1	0.346158	0.0364305	1.01753	1.14829	0.396175	0.213841	0.137164	0.275836	0.164576
2	FGFRVns CLIPRab11 DMSO-18-2	0.0850324	0.0297541	0.880315	1.08065	1.14765	0.194988	0.269498	0.168402	0.0439597
3	FGFRVns CLIPRab11 DMSO-21-1	0.11699	0.0397184	1.14245	0.965606	0.826241	0.243162	0.171778	0.260819	0.370165
4	FGFRVns CLIPRab11 DMSO-22-2	0.0981276	0.0402732	0.598488	1.33585	0.925726	0.173098	0.0569408	0.203083	0.2207
5	FGFRVns CLIPRab11 DMSO-24-1	0.131785	0.156086	0.910088	1.14009	0.819009	0.117165	0.133246	0.114292	0.0970508
6	FGFRVns CLIPRab11 DMSO-28-1	0.0616178	0.111737	1.52578	0.876846	0.164184	0.201869	0.216767	0.187178	0.112385
7	FGFRVns CLIPRab11 DMSO-29-1	0.125395	0.145083	0.856344	1.03459	1.29489	0.216742	0.246296	0.24687	0.0834093
8	FGFRVns CLIPRab11 DMSO-9-1	0.105235	0.0039847	1.22671	1.05666	0.337899	0.325061	0.227982	0.431574	0.147664
Mean		0.133793	0.0703833	1.01971	1.07982	0.738973	0.210741	0.182459	0.236007	0.154989
STDEV		0.0887453	0.0581799	0.280201	0.136644	0.402442	0.0593612	0.0709556	0.0951839	0.102391
SEM		0.0313762	0.0205697	0.099066	0.0483109	0.142285	0.0209873	0.0250866	0.0336526	0.0362006
Treatment: AMG-900	(Experimental)	RAB	FGFR				Whole Cell
	image	averagered	averagegreen	enrichgreen_region_1	enrichgreen_region_2	enrichgreen_region_3	overlap	overlap_region_1	overlap_region_2	overlap_region_3
1	FGFRVns CLIPRab11 AMG900-13-1	0.230468	0.0605357	1.60515	0.69717	0.540461	0.245358	0.157124	0.414432	0.223917
2	FGFRVns CLIPRab11 AMG900-14-1	0.158793	0.0642578	1.41235	0.739908	0.790214	0.053201	0.029176	0.0840886	0.0671233
3	FGFRVns CLIPRab11 AMG900-14-2	0.105422	0.0483049	1.78298	0.48792	0.245514	0.0380851	0.0367421	0.0454671	0.00294118
4	FGFRVns CLIPRab11 AMG900-15-1	0.0839662	0.0704232	1.54275	0.442365	0.295808	0.0869565	0.0836576	0.100836	0.0791367
5	FGFRVns CLIPRab11 AMG900-15-2	0.0453214	0.0332562	1.72469	0.484932	0.118025	0.271734	0.285672	0.235203	0.0485437
6	FGFRVns CLIPRab11 AMG900-16-1	0.103665	0.0519403	1.0455	1.20314	0.544153	0.0453973	0.0294919	0.0342358	0.139296
7	FGFRVns CLIPRab11 AMG900-16-2	0.0960761	0.0494584	1.15455	1.1034	0.425216	0.0585086	0.0438433	0.0491697	0.20017
8	FGFRVns CLIPRab11 AMG900-33-1	0.247925	0.16817	0.739914	1.05428	1.64476	0.187356	0.20127	0.159595	0.234059
9	FGFRVns CLIPRab11 AMG900-6-1	0.196429	0.072999	2.3925	0.53617	0.240612	0.104628	0.0357494	0.298235	0.199733
10	FGFRVns CLIPRab11 AMG900-6-2	0.0646941	0.0308044	1.75788	0.815081	0.256608	0.10011	0.0803684	0.118484	0.186807
Mean		0.133276	0.065015	1.51583	0.756437	0.510137	0.119133	0.0983094	0.153975	0.138173
STDEV		0.0708186	0.0389098	0.461317	0.280642	0.44494	0.0853163	0.0881207	0.125318	0.0825971
SEM		0.0223948	0.0123044	0.145881	0.0887467	0.140702	0.0269794	0.0278662	0.0396291	0.0261195

## Sheet: FGFR_Rab11_VX-680
Treatment: DMSO	(Control)	RAB	FGFR					Whole Cell
	image	averagered	averagegreen	vdratio	enrichgreen_region_1	enrichgreen_region_2	enrichgreen_region_3	overlap	overlap_region_1	overlap_region_2	overlap_region_3
1	1_FGFRVns Rab11 DMSO 1 CDC 42718.lif - Series003-1.tif	0.14097	0.117674	2.67145	1.08958	1.16465	0.627047	0.0765431	0.0285211	0.0685855	0.195094
2	1_FGFRVns Rab11 DMSO 1 CDC 42718.lif - Series011-1.tif	0.13016	0.0825522	5.72283	2.03562	0.845767	0.216273	0.104175	0.0550699	0.175266	0.17961
3	1_FGFRVns Rab11 DMSO 1 CDC 42718.lif - Series019-1.tif	0.165834	0.245641	2.89901	1.92407	0.825333	0.433439	0.124715	0.0438927	0.14826	0.371934
4	1_FGFRvns Rab11 DMSO 3 CDC 42718 2.lif - Series011-1.tif	0.129517	0.134058	3.10486	0.824193	0.840834	1.55073	0.0988324	0.0104789	0.0795762	0.185894
5	2_FGFRVns Rab11 DMSO 1 CDC 42718.lif - Series009-1.tif	0.165335	0.157868	5.03131	1.58755	0.744027	0.852344	0.109984	0.00161325	0.0588308	0.301807
6	2_FGFRVns Rab11 DMSO 1 CDC 42718.lif - Series011-1.tif	0.165133	0.113367	16.5904	1.34438	1.02462	0.648182	0.0805758	0.0103839	0.0761344	0.224929
7	2_FGFRVns Rab11 DMSO 1 CDC 42718.lif - Series019-1.tif	0.0956607	0.172703	2.59459	2.43446	0.736654	0.22637	0.220842	0.199852	0.226879	0.365369
8	2_FGFRVns Rab11 DMSO 1 CDC 42718.lif - Series021-1.tif	0.0753635	0.109837	3.91127	1.90064	0.728144	0.592486	0.0971875	0.0497974	0.10825	0.201937
9	3_FGFRVns Rab11 DMSO 1 CDC 42718.lif - Series009-1.tif	0.112954	0.126155	2.62072	0.766646	0.865175	1.45426	0.125754	0.0212766	0.071284	0.233838
10	4_FGFRVns Rab11 DMSO 1 CDC 42718.lif - Series021-1.tif	0.0807288	0.100834	5.14863	2.55803	0.270824	0.264617	0.0787457	0.044229	0.193506	0.298748
Mean		0.126166	0.136069	5.02951	1.64652	0.804603	0.686575	0.111735	0.0465115	0.120657	0.255916
STDEV		0.0343561	0.0466346	4.22867	0.632461	0.231949	0.477558	0.0421707	0.0569497	0.0606717	0.0731566
SEM		0.0108644	0.0147472	1.33722	0.200002	0.0733488	0.151017	0.0133356	0.0180091	0.0191861	0.0231341
Treatment: VX-680	(Experimental)	RAB	FGFR					Whole Cell
	image	averagered	averagegreen	vdratio	enrichgreen_region_1	enrichgreen_region_2	enrichgreen_region_3	overlap	overlap_region_1	overlap_region_2	overlap_region_3
1	1_FGFRVns Rab11 VX680 2 CDC 42718.lif - Series017-1.tif	0.113786	0.115803	4.33837	2.45251	0.270727	0.487089	0.0284044	0.00156188	0.0397419	0.164588
2	1_FGFRVns Rab11 VX680 2 CDC 42718.lif - Series023-1.tif	0.159676	0.156157	52.192	0.977404	1.40431	0.233014	0.022647	0.00052879	0.0246197	0.14513
3	1_FGFRVns Rab11 VX680 2 CDC 42718.lif - Series025-1.tif	0.0872052	0.136015	2.53275	2.29805	0.209663	0.414488	0.0796135	0.0370702	0.322694	0.231595
4	1_FGFRVns Rab11 VX680 2 CDC 42718.lif - Series026-1.tif	0.131085	0.154226	7.55193	1.36403	1.39577	0.257365	0.0413618	0.00346255	0.0456504	0.174399
5	2_FGFRVns Rab11 VX680 2 CDC 42718.lif - Series005-1.tif	0.15908	0.16751	15.0647	1.66851	1.03165	0.319554	0.0767188	0.0179801	0.110655	0.22639
6	2_FGFRVns Rab11 VX680 2 CDC 42718.lif - Series017-1.tif	0.0941158	0.128879	12.7187	1.61198	0.704346	0.486002	0.117714	0.0462626	0.212878	0.25883
7	2_FGFRVns Rab11 VX680 2 CDC 42718.lif - Series021-1.tif	0.110672	0.100351	4.17232	2.04926	0.736234	0.288542	0.157869	0.0679118	0.290534	0.341807
8	2_FGFRVns Rab11 VX680 2 CDC 42718.lif - Series025-1.tif	0.0853763	0.116362	7.74869	2.09355	0.647647	0.130573	0.0713472	0.0283518	0.153806	0.309716
9	2_FGFRVns Rab11 VX680 2 CDC 42718.lif - Series026-1.tif	0.130182	0.176397	10.1464	1.66471	0.728488	0.792325	0.0668257	0.00606572	0.0125644	0.227358
10	2_FGFRVns Rab11 VX680 2 CDC 42718.lif - Series029-1.tif	0.119776	0.154803	21.5272	0.688445	1.50182	0.58775	0.0740185	6.86436e-05	0.0991018	0.073957
11	4_FGFRVns Rab11 VX680 2 CDC 42718.lif - Series011-1.tif	0.125933	0.107834	7.89454	2.12571	0.746449	0.155304	0.0680369	0.00900254	0.157107	0.320385
Mean		0.119717	0.137667	13.2625	1.72674	0.852465	0.377455	0.0731415	0.0198424	0.133578	0.224923
STDEV		0.025362	0.0256804	14.0225	0.55158	0.436934	0.19959	0.0385372	0.0224837	0.106028	0.0815583
SEM		0.00764692	0.00774293	4.22793	0.166308	0.131741	0.0601785	0.0116194	0.00677909	0.0319685	0.0245908

## Sheet: FGFR_Rab7_AMG-900
Treatment: DMSO	(Control)	RAB	FGFR				Whole Cell
	image	averagered	averagegreen	enrichgreen_region_1	enrichgreen_region_2	enrichgreen_region_3	overlap	overlap_region_1	overlap_region_2	overlap_region_3
1	FGFRVns CLIPRab7 DMSO-1-1	0.117578	0.0320664	1.14823	1.2119	0.751207	0.215044	0.221396	0.254981	0.158645
2	FGFRVns CLIPRab7 DMSO-1-2	0.227746	0.0655198	1.15211	0.984274	0.692311	0.15264	0.082504	0.214506	0.154778
3	FGFRVns CLIPRab7 DMSO-10-1	0.0862994	0.048274	1.02845	1.19555	0.670335	0.156284	0.178086	0.148949	0.141924
4	FGFRVns CLIPRab7 DMSO-10-2	0.1526	0.100869	0.95542	0.983043	1.08537	0.125343	0.096457	0.133755	0.144375
5	FGFRVns CLIPRab7 DMSO-11-2	0.116107	0.0454189	0.953522	1.07818	0.926781	0.186286	0.151272	0.169853	0.251794
6	FGFRVns CLIPRab7 DMSO-3-1	0.128478	0.0416409	0.647142	1.17608	1.03849	0.136325	0.0663139	0.134926	0.164213
7	FGFRVns CLIPRab7 DMSO-3A-1	0.0507415	0.0377668	1.45941	1.1003	0.410707	0.328941	0.328633	0.318396	0.37099
8	FGFRVns CLIPRab7 DMSO-3A-2	0.114114	0.0647169	1.16363	1.00778	0.651336	0.184689	0.187547	0.205595	0.0928284
9	FGFRVns CLIPRab7 DMSO-5-2	0.0844992	0.0445262	1.16904	0.976024	0.577187	0.122227	0.119839	0.12392	0.126984
10	FGFRVns CLIPRab7 DMSO-6-1	0.0756468	0.0412446	0.506024	1.1743	1.31296	0.122839	0.0998066	0.116557	0.144351
Mean		0.115381	0.0522044	1.0183	1.08874	0.811669	0.173062	0.153185	0.182144	0.175088
STDEV		0.0491552	0.0201887	0.275206	0.0960992	0.272894	0.063072	0.0795548	0.0658134	0.0796736
SEM		0.0155442	0.00638422	0.0870276	0.0303892	0.0862967	0.0199451	0.0251574	0.020812	0.025195
Treatment: AMG-900	(Experimental)	RAB	FGFR				Whole Cell
	image	averagered	averagegreen	enrichgreen_region_1	enrichgreen_region_2	enrichgreen_region_3	overlap	overlap_region_1	overlap_region_2	overlap_region_3
1	FGFRVns CLIPRab7 AMG900-3a-1	0.0607245	0.0790273	1.20718	0.807475	1.07895	0.115814	0.0625772	0.160725	0.401945
2	FGFRVns CLIPRab7 AMG900-3a-2	0.0667133	0.0653858	0.998036	1.11338	0.482016	0.153057	0.0705463	0.178923	0.49053
3	FGFRVns CLIPRab7 AMG900-4-1	0.163077	0.0587413	0.91031	1.11028	0.911255	0.232228	0.114039	0.283859	0.291691
4	FGFRVns CLIPRab7 AMG900-4-2	0.181139	0.0754323	0.781566	1.23185	0.873607	0.167008	0.00865801	0.124129	0.395021
5	FGFRVns CLIPRab7 AMG900-5-1	0.0647282	0.0998529	0.684835	0.818304	1.69766	0.21136	0.183475	0.255432	0.190654
6	FGFRVns CLIPRab7 AMG900-5-2	0.101575	0.179263	0.722034	1.3614	0.698897	0.160241	0.140105	0.148596	0.235558
7	FGFRVns CLIPRab7 AMG900-5a-1	0.141622	0.0654137	1.57638	0.811887	0.404081	0.282793	0.16495	0.431568	0.425246
8	FGFRVns CLIPRab7 AMG900-5a-2	0.221512	0.112558	1.12601	0.908806	0.828415	0.245296	0.146909	0.334656	0.419441
9	FGFRVns CLIPRab7 AMG900-6-2	0.1791	0.112602	1.06232	1.44693	0.486541	0.181613	0.0727909	0.229098	0.193923
Mean		0.131132	0.094253	1.00763	1.06781	0.829047	0.194379	0.107117	0.238554	0.338223
STDEV		0.059677	0.0378186	0.279895	0.245339	0.397014	0.0525453	0.0571055	0.0998222	0.11178
SEM		0.0198923	0.0126062	0.0932982	0.0817796	0.132338	0.0175151	0.0190352	0.0332741	0.0372599

## Sheet: FGFR_Rab7_VX-680
Treatment: DMSO	(Control)	RAB	FGFR					Whole Cell
	image	averagered	averagegreen	vdratio	enrichgreen_region_1	enrichgreen_region_2	enrichgreen_region_3	overlap	overlap_region_1	overlap_region_2	overlap_region_3
1	1_FGFRvns Rab7CLIP DMSO 3 CDC 101617.lif - Series007.tif	0.0754056	0.0949041	20.1746	0.722292	1.31769	0.858353	0.34985	0.21732	0.325869	0.484999
2	1_FGFRvns Rab7CLIP DMSO 3 CDC 101617.lif - Series009.tif	0.0978175	0.115366	3.52943	1.76473	0.69487	0.448149	0.319464	0.361731	0.265714	0.232866
3	1_FGFRvns Rab7CLIP DMSO 4CDC 101617.lif - Series010.tif	0.121682	0.134915	1.27887	1.461	0.905337	0.551158	0.182359	0.120347	0.18447	0.392325
4	1_FGFRvns Rab7CLIP DMSO 4CDC 101617.lif - Series014.tif	0.080494	0.105613	7.15843	1.43776	0.861199	0.682297	0.1565	0.141831	0.156577	0.194676
5	1_FGFRvns Rab7CLIP DMSO 4CDC 101617.lif - Series016.tif	0.128727	0.128226	5.22175	1.08723	1.11698	0.674112	0.429308	0.401129	0.507698	0.262626
6	2_FGFRvns Rab7CLIP DMSO 2 CDC 101617.lif - Series015.tif	0.0790504	0.0691987	3.57689	1.32658	0.857933	0.785501	0.15323	0.105263	0.15275	0.272305
7	2_FGFRvns Rab7CLIP DMSO 3 CDC 101617.lif - Series002.tif	0.134579	0.110642	3.36567	1.01278	1.02537	0.905737	0.156481	0.152511	0.172867	0.118759
8	2_FGFRvns Rab7CLIP DMSO 3 CDC 101617.lif - Series007.tif	0.0970232	0.101171	3.618	1.23728	1.12792	0.668126	0.168811	0.0542212	0.184861	0.307547
9	2_FGFRvns Rab7CLIP DMSO 3 CDC 101617.lif - Series009.tif	0.0844838	0.109323	7.16705	1.69266	0.77213	0.567228	0.297193	0.278978	0.330092	0.291994
10	2_FGFRvns Rab7CLIP DMSO 4CDC 101617.lif - Series002.tif	0.0745477	0.0773566	12.8813	1.773	0.695978	0.222461	0.379939	0.40555	0.362833	0.106432
11	2_FGFRvns Rab7CLIP DMSO 3 CDC 101617.lif - Series002.tif	0.134579	0.110642	3.36567	1.01278	1.02537	0.905737	0.156481	0.152511	0.172867	0.118759
12	2_FGFRvns Rab7CLIP DMSO 3 CDC 101617.lif - Series005.tif	0.107985	0.082636	6.02616	1.54649	0.840475	0.457196	0.265994	0.315148	0.197067	0.261273
13	2_FGFRvns Rab7CLIP DMSO 3 CDC 101617.lif - Series007.tif	0.0970232	0.101171	3.618	1.23728	1.12792	0.668126	0.168811	0.0542212	0.184861	0.307547
14	2_FGFRvns Rab7CLIP DMSO 3 CDC 101617.lif - Series009.tif	0.0844838	0.109323	7.16705	1.69266	0.77213	0.567228	0.297193	0.278978	0.330092	0.291994
15	2_FGFRvns Rab7CLIP DMSO 4CDC 101617.lif - Series002.tif	0.0745477	0.0773566	12.8813	1.773	0.695978	0.222461	0.379939	0.40555	0.362833	0.106432
16	3_FGFRvns Rab7CLIP DMSO 3 CDC 101617.lif - Series005.tif	0.0934017	0.0755548	4.73821	1.23642	1.03487	0.495656	0.166053	0.127727	0.191045	0.223089
17	4_FGFRvns Rab7CLIP DMSO 3 CDC 101617.lif - Series005.tif	0.1011	0.0750155	4.04896	1.03163	1.05962	0.751578	0.181469	0.123347	0.185811	0.351952
Mean		0.0980548	0.0987303	6.45984	1.35562	0.937164	0.613594	0.247593	0.217433	0.251077	0.254446
STDEV		0.020849	0.0196573	4.75388	0.321473	0.184042	0.205157	0.0969623	0.124698	0.101226	0.104948
SEM		0.00505661	0.00476759	1.15298	0.0779686	0.0446368	0.049758	0.0235168	0.0302437	0.0245508	0.0254535
Treatment: VX-680	(Experimental)	RAB	FGFR					Whole Cell
	image	averagered	averagegreen	vdratio	enrichgreen_region_1	enrichgreen_region_2	enrichgreen_region_3	overlap	overlap_region_1	overlap_region_2	overlap_region_3
1	1_FGFRvns Rab7 mito4 VX680 CDC 7117 1.lif - E1.tif	0.120704	0.0505155	4.4581	1.55071	0.727664	0.866184	0.231367	0.0366269	0.0628568	0.662846
2	1_FGFRvns Rab7CLIP Vx680 CDC 101617.lif - Series007.tif	0.156115	0.12643	1.66434	2.01838	0.768069	0.194135	0.0094316	0.000133289	0.00879638	0.123389
3	1_FGFRvns Rab7CLIP Vx680 CDC 101617.lif - Series013.tif	0.0920109	0.0952587	2.24352	1.1456	1.13851	0.554538	0.194157	0.160622	0.178136	0.34817
4	1_FGFRvns Rab7CLIP Vx680 CDC 101617.lif - Series017.tif	0.0529236	0.0622561	5.59349	1.85751	0.645537	0.204414	0.144995	0.159872	0.129028	0.00754085
5	1_FGFRvns Rab7CLIP Vx680 CDC 10917.lif - Series014.tif	0.181714	0.0951796	1.31207	2.00489	0.609784	0.632931	0.0442117	0.0101253	0.0939229	0.0767596
6	1_FGFRvns Rab7CLIP Vx680 CDC 10917.lif - Series018.tif	0.0865793	0.121633	4.10429	1.55574	0.766834	0.601116	0.0759858	0.0148852	0.0857143	0.297674
7	1_FGFRvns Rab7CLIP Vx680 CDC 10917.lif - Series038.tif	0.064708	0.123173	3.41744	1.11629	1.16866	0.532662	0.0347402	0.00780168	0.0401368	0.093617
8	2_FGFRvns Rab7CLIP Vx680 CDC 101617.lif - Series007.tif	0.0951578	0.0687089	1.85102	1.36959	1.29535	0.142792	0.114496	0.0285967	0.16289	0.395789
9	2_FGFRvns Rab7CLIP Vx680 CDC 10917.lif - Series007.tif	0.168263	0.152966	3.20989	1.30818	0.679978	1.12314	0.0139415	0	0.00205339	0.0376488
10	2_FGFRvns Rab7CLIP Vx680 CDC 10917.lif - Series022.tif	0.0711908	0.0551891	3.22335	2.45432	0.548745	0.0545347	0.0347181	0.0204026	0.0665116	0.273145
11	2_FGFRvns Rab7CLIP Vx680 CDC 101617.lif - Series007.tif	0.0951578	0.0687089	1.85102	1.36959	1.29535	0.142792	0.114496	0.0285967	0.16289	0.395789
12	2_FGFRvns Rab7CLIP Vx680 CDC 10917.lif - Series007.tif	0.168263	0.152966	3.20989	1.30818	0.679978	1.12314	0.0139415	0	0.00205339	0.0376488
13	2_FGFRvns Rab7CLIP Vx680 CDC 10917.lif - Series022.tif	0.0711908	0.0551891	3.22335	2.45432	0.548745	0.0545347	0.0347181	0.0204026	0.0665116	0.273145
14	2_FGFRvns Rab7CLIP Vx680 CDC 10917.lif - Series038.tif	0.0994062	0.105088	1.56755	2.64107	0.355078	0.398729	0.0121562	0.00248078	0.0143105	0.0626166
Mean		0.108813	0.095233	2.92352	1.72531	0.802019	0.47326	0.0766683	0.0350389	0.0768437	0.220413
STDEV		0.0428771	0.0360719	1.24806	0.515179	0.29892	0.369602	0.0724034	0.0543287	0.0617976	0.189789
SEM		0.0114594	0.00964061	0.333558	0.137687	0.0798898	0.0987802	0.0193506	0.0145199	0.0165161	0.0507233

## Sheet: FGFR_Rab4_AMG-900
Treatment: DMSO	(Control)	RAB	FGFR				Whole Cell
	image	averagered	averagegreen	enrichgreen_region_1	enrichgreen_region_2	enrichgreen_region_3	overlap	overlap_region_1	overlap_region_2	overlap_region_3
1	FGFRVns CLIPRab4 DMSO 02-1	0.150137	0.0857434	0	1.43498	0.734461	0.12486	0	0.0798878	0.15072
2	FGFRVns CLIPRab4 DMSO 04-1	0.20147	0.0825431	1.40797	0.81661	0.487439	0.171865	0.103914	0.26505	0.183918
3	FGFRVns CLIPRab4 DMSO 04-2	0.203364	0.0713453	1.10553	0.939227	0.589538	0.202232	0.132898	0.279578	0.153179
4	FGFRVns CLIPRab4 DMSO 05-1	0.0982877	0.174699	0.619411	1.22631	1.40881	0.162827	0.194127	0.149764	0.161212
5	FGFRVns CLIPRab4 DMSO 05-2	0.0587173	0.0904683	1.10241	1.05582	0.727745	0.229469	0.205217	0.285378	0.123011
6	FGFRVns CLIPRab4 DMSO 06-1	0.121013	0.107634	0.793825	1.24473	1.09589	0.0853795	0.104375	0.0727506	0.0131579
7	FGFRVns CLIPRab4 DMSO 06-2	0.168015	0.190669	0.754272	1.2773	0.682361	0.11125	0.120879	0.110863	0.0753065
Mean		0.143001	0.114729	0.826202	1.14214	0.818035	0.155412	0.123059	0.17761	0.122929
STDEV		0.0537361	0.0478896	0.45173	0.214565	0.321784	0.0513006	0.0680212	0.0961188	0.0594282
SEM		0.0203103	0.0181006	0.170738	0.0810981	0.121623	0.0193898	0.0257096	0.0363295	0.0224617
Treatment: AMG-900	(Experimental)	RAB	FGFR				Whole Cell
	image	averagered	averagegreen	enrichgreen_region_1	enrichgreen_region_2	enrichgreen_region_3	overlap	overlap_region_1	overlap_region_2	overlap_region_3
1	FGFRVns CLIPRab4 AMG900 01-1	0.0533263	0.222967	0.704362	1.13051	1.12655	0.125643	0.115572	0.151098	0.0964356
2	FGFRVns CLIPRab4 AMG900 07-1	0.12022	0.0192715	0.851284	1.17311	0.799739	0.128219	0.191153	0.107553	0.0561798
3	FGFRVns CLIPRab4 AMG900 07-2	0.164995	0.032736	0.377289	1.40425	2.46089	0.0807531	0.0577778	0.0727401	0.137571
Mean		0.112847	0.0916581	0.644312	1.23596	1.46239	0.111538	0.121501	0.110464	0.0967289
STDEV		0.0561985	0.113916	0.242637	0.147296	0.880028	0.0266917	0.0668848	0.03926	0.0406965
SEM		0.0324462	0.0657693	0.140086	0.0850413	0.508084	0.0154105	0.0386159	0.0226668	0.0234961

## Sheet: FGFR_Rab4_VX-680
Treatment: DMSO	(Control)	RAB	FGFR					Whole Cell
	image	averagered	averagegreen	vdratio	enrichgreen_region_1	enrichgreen_region_2	enrichgreen_region_3	overlap	overlap_region_1	overlap_region_2	overlap_region_3
1	1_FGFRvns Rab4CLIP DMSO 2 CDC 91517.lif - Series007.tif	0.101844	0.138725	5.77952	1.04623	1.0323	0.92418	0.21945	0.0721558	0.284038	0.273374
2	1_FGFRvns Rab4CLIP DMSO 2 CDC 91517.lif - Series013.tif	0.162333	0.109676	4.7618	1.7479	0.632	0.751303	0.276586	0.0815089	0.412084	0.576123
3	1_FGFRvns Rab4CLIP DMSO 2 CDC 91517.lif - Series016.tif	0.0788599	0.138189	6.45909	1.49135	0.854306	0.647223	0.166964	0.108428	0.188758	0.281568
4	1_FGFRvns Rab4CLIP DMSO 3 CDC 9717.lif - Series005.tif	0.259619	0.117283	2.44043	0.45751	0.549236	2.14913	0.296079	0.043713	0.151131	0.399619
5	1_FGFRvns Rab4CLIP DMSO 3 CDC 9717.lif - Series007.tif	0.203994	0.0930151	1.21729	0.870205	0.962746	1.47999	0.114343	0.0338528	0.11751	0.240555
6	1_FGFRvns Rab4CLIP DMSO 3 CDC 9717.lif - Series011.tif	0.302509	0.169023	3.63192	1.1433	1.01442	0.759739	0.0280969	0.00630969	0.0317431	0.0671606
7	1_FGFRvns Rab4CLIP DMSO 3 CDC 9717.lif - Series019.tif	0.118549	0.0981788	2.76573	1.92671	0.684432	0.381814	0.0967818	0.0384035	0.165975	0.253146
8	1_FGFRvns Rab4CLIP DMSO CDC 9717 2.lif - Series009.tif	0.200147	0.111812	16.1721	0.465131	1.44742	0.942942	0.0836756	0.00235678	0.0930606	0.108271
9	1_FGFRvns Rab4CLIP VX680 CDC 91517.lif - Series018.tif	0.124855	0.132393	1.25796	1.60698	1.09466	0.251195	0.0687522	0.0133197	0.0715426	0.411188
10	1_FGFRvns Rab4CLIP VX680 CDC 91517.lif - Series034.tif	0.15296	0.0937127	3.25032	2.39983	0.448821	0.488083	0.0840414	0.0102387	0.214539	0.24307
11	2_FGFRvns Rab4CLIP DMSO 2 CDC 91517.lif - Series016.tif	0.0417183	0.094532	4.90745	1.70035	0.854533	0.590104	0.227535	0.173994	0.224688	0.361501
12	2_FGFRvns Rab4CLIP DMSO 3 CDC 9717.lif - Series019.tif	0.122566	0.131466	2.72575	1.49652	1.04752	0.384719	0.0759802	0.0244504	0.0805635	0.277134
13	2_FGFRvns Rab4CLIP DMSO 4 CDC 9717.lif - Series002.tif	0.116061	0.0929533	6.73189	1.38473	1.00083	0.448018	0.106798	0.0375777	0.155696	0.207243
14	2_FGFRvns Rab4CLIP DMSO CDC 9717 2.lif - Series009.tif	0.133136	0.0825942	18.3698	0.839012	1.16989	0.930701	0.195349	0.212633	0.169585	0.222981
15	2_FGFRvns Rab4CLIP VX680 CDC 91517.lif - Series018.tif	0.0814788	0.090178	2.82786	2.43654	0.551603	0.252043	0.0981862	0.0542288	0.196705	0.210171
16	2_FGFRvns Rab4CLIP VX680 CDC 91517.lif - Series029.tif	0.155875	0.126728	1.28475	1.27122	1.13399	0.358761	0.0617774	0.0404552	0.0553613	0.20851
17	2_FGFRvns Rab4CLIP VX680 CDC 91517.lif - Series034.tif	0.107193	0.0812799	2.60157	0.77254	0.663484	1.69544	0.309844	0.0846865	0.145618	0.502116
Mean		0.144923	0.111867	5.12854	1.35624	0.890717	0.790317	0.147661	0.0610772	0.16227	0.284925
STDEV		0.066099	0.0244117	4.89466	0.588957	0.268854	0.534541	0.0894872	0.0582531	0.0923408	0.130334
SEM		0.0160314	0.0059207	1.18713	0.142843	0.0652066	0.129645	0.0217038	0.0141284	0.0223959	0.0316107
Treatment: VX-680	(Experimental)	RAB	FGFR					Whole Cell
	image	averagered	averagegreen	vdratio	enrichgreen_region_1	enrichgreen_region_2	enrichgreen_region_3	overlap	overlap_region_1	overlap_region_2	overlap_region_3
1	1_FGFRvns Rab4CLIP VX680 CDC 9717 more.lif - Series004.tif	0.0457236	0.0989085	1.36787	1.2768	0.840831	0.939357	0.214707	0.0821541	0.203125	0.370228
2	1_FGFRvns Rab4CLIP VX680 CDC 9717 more.lif - Series012.tif	0.0581162	0.127039	2.85164	2.11669	0.644602	0.256232	0.131233	0.0771058	0.191283	0.415406
3	1_FGFRvns Rab4CLIP VX680 CDC 9717 more.lif - Series020-1.tif	0.103357	0.0881967	1.46639	1.59438	0.658111	0.862666	0.183753	0.0967841	0.205896	0.35104
4	1_FGFRvns Rab4CLIP VX680 CDC 9717.lif - Series008.tif	0.0507194	0.111995	3.63845	1.72301	0.881354	0.296014	0.0631575	0.0477454	0.0618102	0.181356
5	1_FGFRvns Rab4CLIP VX680 CDC 9717.lif - Series015.tif	0.0910665	0.111354	3.04315	2.04122	1.10846	0.236245	0.128514	0.0683102	0.17063	0.270126
6	1_FGFRvns Rab4CLIP VX680 CDC 9717.lif - Series017.tif	0.0645815	0.071742	2.37561	1.46867	0.933558	0.769099	0.200265	0.0800137	0.220821	0.320368
7	2_FGFRvns Rab4CLIP VX680 CDC 9717 more.lif - Series004.tif	0.0808119	0.125696	3.51086	2.21827	0.895868	0.357674	0.20331	0.079486	0.292822	0.467337
8	2_FGFRvns Rab4CLIP VX680 CDC 9717 more.lif - Series020-1.tif	0.0599323	0.0856892	1.42748	0.782116	1.08733	1.10292	0.301715	0.0865983	0.338686	0.410763
9	2_FGFRvns Rab4CLIP VX680 CDC 9717 more.lif - Series026.tif	0.0647105	0.0893833	3.39585	2.28883	0.470164	0.346494	0.162848	0.116193	0.28098	0.26901
10	2_FGFRvns Rab4CLIP VX680 CDC 9717.lif - Series006.tif	0.0932808	0.118594	5.96932	2.03208	0.730513	0.0627612	0.0590844	0.0234157	0.130555	0.147026
11	2_FGFRvns Rab4CLIP VX680 CDC 9717.lif - Series015.tif	0.0608232	0.0776459	3.1348	1.88631	0.779609	0.609325	0.165455	0.0717976	0.189794	0.335557
12	2_FGFRvns Rab4CLIP VX680 CDC 9717.lif - Series017.tif	0.096703	0.0842423	3.32932	1.77029	1.2335	0.381647	0.202635	0.0632788	0.225645	0.498358
Mean		0.0724855	0.0992072	2.95923	1.76656	0.855325	0.51837	0.168056	0.0744069	0.209337	0.336381
STDEV		0.0195391	0.0190858	1.26675	0.435782	0.217951	0.328633	0.0671466	0.0233525	0.073521	0.106855
SEM		0.00564044	0.00550958	0.365679	0.1258	0.0629169	0.0948682	0.0193836	0.00674128	0.0212237	0.0308464
