# Supplementary material for: Cyclin-dependent Kinase 1 and Aurora Kinase choreograph mitotic storage and redistribution of a growth factor receptor
Source: PLoS Biol. 2021 Jan 4;19(1):e3001029. doi: 10.1371/journal.pbio.3001029 (PMC7808676; doi:10.1371/journal.pbio.3001029)
Supplement: S3 Data — (XLSX) [file pbio.3001029.s011.xlsx]

## Sheet: WT Pre-Mitotic
			RAB	FGFR	plasma membrane associated	peripheral cytoplasm	deep cytoplasm	Whole Cell	plasma membrane associated	peripheral cytoplasm	deep cytoplasm
	Data Set	image	averagered	averagegreen	enrichgreen_region_1	enrichgreen_region_2	enrichgreen_region_3	overlap	overlap_region_1	overlap_region_2	overlap_region_3
1	Rab4	1_FGFRvns Rab4 mito2 CDC 52117 1.lif - E2-1.tif	0.11659	0.114951	0.819825	1.83568	0.585883	0.63983	0.224767	0.133572	0.267259	0.491716
2	Rab4	1_FGFRvns Rab4 mito2 CDC 52117 1.lif - E4-1.tif	0.123704	0.150771	3.88659	1.2085	1.15819	0.627175	0.153124	0.0518931	0.16161	0.304354
3	Rab4	1_FGFRvns Rab4 mito2 CDC 52117 2.lif - E5-1.tif	0.121822	0.206484	4.4055	1.23156	1.11911	0.514424	0.0807726	0.101894	0.039691	0.167437
4	Rab4	1_FGFRvns Rab4 mito2 CDC 52117 2.lif - E6-1.tif	0.112158	0.203306	1.07664	1.07926	0.967806	0.954356	0.0717704	0.02517	0.0411954	0.185581
5	Rab4	1_FGFRvns Rab4 mito4 CDC 52117 1.lif - E1-1.tif	0.140837	0.149548	3.87866	2.17091	0.613046	0.260447	0.444273	0.35519	0.602316	0.711362
6	Rab4	1_FGFRvns Rab4CLIP DMSO mito1 CDC 71017 1.lif - E3.tif	0.155973	0.1307	4.41948	1.78001	0.731699	0.438938	0.0931258	0.0609971	0.112372	0.208018
7	Rab4	1_FGFRvns Rab4CLIP DMSO mito1 CDC 71017 1.lif - E4.tif	0.173462	0.132879	1.01736	1.93756	0.676385	0.496692	0.056585	0.0100086	0.0861403	0.185919
8	Rab4	1_FGFRvns Rab4CLIP DMSO mito1 CDC 71017 2.lif - E5.tif	0.107797	0.121526	4.94156	2.05789	0.444581	0.19946	0.1427	0.121355	0.170409	0.447005
9	Rab4	1_FGFRvns Rab4CLIP mito1 52117 CDC 1.lif - E1-1.tif	0.206614	0.100822	0.947074	2.34489	0.371542	0.479103	0.285438	0.240665	0.307891	0.493338
10	Rab4	1_FGFRvns Rab4CLIP mito1 52117 CDC 1.lif - E2lt-1.tif	0.117696	0.0596547	4.70925	1.99616	0.550851	0.676491	0.399746	0.29984	0.525959	0.533989
11	Rab4	1_FGFRvns Rab4CLIP mito1 52117 CDC 2.lif - E5-1.tif	0.228551	0.194384	5.19252	1.55116	0.801583	0.557861	0.137738	0.082752	0.173193	0.268942
12	Rab4	2_FGFRvns Rab4 mito2 CDC 52117 1.lif - E2-1.tif	0.0824614	0.0864559	3.14356	2.36255	0.477082	0.234616	0.279391	0.268851	0.291917	0.363034
13	Rab4	2_FGFRvns Rab4 mito2 CDC 52117 1.lif - E4-1.tif	0.127675	0.136902	1.52951	1.76944	0.494184	0.921776	0.225039	0.147319	0.194038	0.412265
14	Rab4	2_FGFRvns Rab4 mito2 CDC 52117 2.lif - E5-1.tif	0.123122	0.194418	5.14103	2.00853	0.710899	0.231347	0.114383	0.0966017	0.0946851	0.405462
15	Rab4	2_FGFRvns Rab4 mito2 CDC 52117 2.lif - E6-1.tif	0.126924	0.181162	3.0163	1.42406	0.787978	0.867989	0.0490021	0.0274252	0.0196428	0.123882
16	Rab4	2_FGFRvns Rab4 mito4 CDC 52117 1.lif - E1-1.tif	0.122157	0.110546	0.994856	2.01833	0.679082	0.34323	0.323506	0.221201	0.412474	0.732535
17	Rab4	2_FGFRvns Rab4 mito4 CDC 52117 1.lif - E3-1.tif	0.126689	0.114785	4.54132	2.5344	0.394172	0.489449	0.259748	0.248521	0.228137	0.330486
18	Rab4	2_FGFRvns Rab4CLIP DMSO mito1 CDC 71017 1.lif - E3.tif	0.152609	0.125035	8.3895	1.6323	0.823483	0.281511	0.143878	0.113813	0.198751	0.106211
19	Rab4	2_FGFRvns Rab4CLIP DMSO mito1 CDC 71017 1.lif - E4.tif	0.130133	0.128308	4.52186	1.87727	0.797511	0.441084	0.118654	0.0939812	0.11149	0.232355
20	Rab4	2_FGFRvns Rab4CLIP DMSO mito1 CDC 71017 2.lif - E5.tif	0.111902	0.128354	9.74471	1.7723	0.659166	0.211046	0.187588	0.116587	0.353261	0.111804
21	Rab4	2_FGFRvns Rab4CLIP mito1 52117 CDC 1.lif - E1-1.tif	0.199885	0.112269	2.40565	2.26408	0.400124	0.60515	0.322855	0.29085	0.246165	0.505468
22	Rab4	2_FGFRvns Rab4CLIP mito1 52117 CDC 2.lif - E5-1.tif	0.250166	0.23661	3.72377	1.47457	0.917166	0.53074	0.0864853	0.0158144	0.0656058	0.404522
23	Rab4	3_FGFRvns Rab4 mito2 CDC 52117 1.lif - E2-1.tif	0.0946556	0.0984317	4.37858	2.01589	0.741584	0.300853	0.206618	0.175809	0.172242	0.545139
24	Rab4	3_FGFRvns Rab4CLIP mito1 52117 CDC 1.lif - E2rt-1.tif	0.138853	0.0700509	3.36043	2.09495	0.33711	0.728882	0.317663	0.265864	0.348431	0.507416
25	Rab4	4_FGFRvns Rab4 mito2 CDC 52117 1.lif - E2-1.tif	0.120419	0.120064	0.877946	1.67154	0.787369	0.609687	0.242564	0.129341	0.291239	0.474776
26	Rab4	4_FGFRvns Rab4 mito2 CDC 52117 2.lif - E5-1.tif	0.0736285	0.133142	0.880984	0.96347	0.577683	1.75854	0.125085	0.0340869	0.122302	0.189309
27	Rab4	4_FGFRvns Rab4CLIP mito1 52117 CDC 1.lif - E2rt-1.tif	0.093214	0.060158	16.8242	2.17232	0.510277	0.305483	0.49783	0.479147	0.588276	0.414686
28	Rab7	1_FGFRvns Rab7CLIP DMSO 3 CDC 10917.lif - Series003.tif	0.0914654	0.122807	1.44382	1.27678	0.85554	0.426773	0.400042	0.286923	0.507169	0.856657
29	Rab7	1_FGFRvns Rab7CLIP DMSO 3 CDC 10917.lif - Series007.tif	0.22091	0.105205	1.72633	2.26573	0.471461	0.327714	0.15037	0.119858	0.171944	0.353571
30	Rab7	1_FGFRvns Rab7CLIP DMSO 4 CDC 101217.lif - Series005.tif	0.129324	0.109232	1.98039	2.04607	0.680805	0.379173	0.154202	0.0841577	0.255017	0.287171
31	Rab7	1_FGFRvns Rab7CLIP DMSO 4 CDC 101217.lif - Series012.tif	0.203149	0.115169	2.20199	1.53177	0.855195	0.690284	0.119816	0.0784988	0.120061	0.205021
32	Rab7	1_FGFRvns Rab7CLIP DMSO 4 CDC 101217.lif - Series016.tif	0.146717	0.127366	0.764434	1.37756	0.693706	1.03523	0.191054	0.108467	0.224493	0.350877
33	Rab7	1_FGFRvns Rab7CLIP DMSO 4 CDC 101217.lif - Series018.tif	0.148089	0.132972	6.06007	1.81504	0.755457	0.300195	0.209647	0.116011	0.338968	0.398705
34	Rab7	2_FGFRvns Rab7CLIP DMSO 3 CDC 10917.lif - Series003.tif	0.096129	0.132691	1.19239	1.44182	0.834067	0.213681	0.408939	0.245921	0.612158	0.824769
35	Rab7	2_FGFRvns Rab7CLIP DMSO 3 CDC 10917.lif - Series007.tif	0.153992	0.114922	1.54691	1.65833	0.905645	0.437172	0.278119	0.313561	0.261096	0.185761
36	Rab7	2_FGFRvns Rab7CLIP DMSO 4 CDC 101217.lif - Series005.tif	0.113189	0.0991113	1.4054	1.10648	1.20512	0.62105	0.112497	0.0473285	0.144708	0.142002
37	Rab7	2_FGFRvns Rab7CLIP DMSO 4 CDC 101217.lif - Series012.tif	0.168474	0.0925695	3.22613	2.1529	0.722362	0.346209	0.159275	0.101344	0.178042	0.42163
38	Rab7	2_FGFRvns Rab7CLIP DMSO 4 CDC 101217.lif - Series014.tif	0.105563	0.156085	0.91127	1.777	0.877211	0.2746	0.0974243	0.0623877	0.13248	0.188494
39	Rab7	2_FGFRvns Rab7CLIP DMSO 4 CDC 101217.lif - Series016.tif	0.139343	0.128267	1.98317	1.32882	0.623192	1.30584	0.261434	0.219341	0.217303	0.396763
40	Rab11	FGFRvns Rab11 CLIP mito4 CDC 5117 1.lif - E3-1_1.tif	0.182502	0.141453	3.4907	2.39275	0.343315	0.0542778	0.070121	0.0602613	0.125071	0.0615385
41	Rab11	FGFRvns Rab11 CLIP mito4 CDC 5117 1.lif - E3-1_2.tif	0.17387	0.112589	2.69711	2.18794	0.416553	0.150268	0.0811227	0.0689142	0.129683	0.10661
42	Rab11	FGFRvns Rab11 CLIP mito4 CDC 5117 2.lif - E5-1_1.tif	0.195803	0.19464	2.77052	2.16083	0.452334	0.19552	0.0129884	0.0103432	0.0174649	0.0405477
43	Rab11	FGFRvns Rab11 CLIP mito4 CDC 5117 2.lif - E5-1_2.tif	0.154838	0.171569	3.30861	2.47406	0.226449	0.051298	0.0137422	0.00932792	0.0424165	0.11359
44	Rab11	FGFRvns Rab11CLIP mito3 CDC 41717 E4R-1A.tif	0.143764	0.1132	4.30525	0.861693	0.702291	1.69041	0.323872	0.0284944	0.190734	0.60913
45	Rab11	FGFRvns Rab11CLIP mito3 CDC 41717 E4R-2A.tif	0.146715	0.116224	2.26277	0.748926	0.604642	1.93676	0.390524	0.012221	0.0799	0.71882
46	Rab11	FGFRvns Rab11CLIP mito4 CDC 41717 E1R-1A.tif	0.0857336	0.12846	3.9127	1.48532	1.08624	0.539913	0.121823	0.0255794	0.141757	0.276239
47	Rab11	FGFRvns Rab11CLIP mito4 CDC 41717 E6R-1A.tif	0.141422	0.12779	1.18501	1.60111	0.728306	0.554577	0.0403725	0.0179808	0.0718793	0.0584592
48	Rab11	FGFRvns Rab11CLIP mito4 CDC 41717 E6R-2A.tif	0.164361	0.142521	1.46815	2.0361	0.679668	0.213934	0.0412551	0.00553975	0.0978621	0.159938
49	Rab11	FGFRvns Rab11CLIP mito4 CDC 41717 E7-1A.tif	0.112777	0.103048	3.18033	1.49423	0.818298	0.715917	0.175544	0.03896	0.201259	0.446907
50	Rab11	FGFRvns Rab11CLIP mito4 CDC 41717 E7-2A.tif	0.0980377	0.08918	3.44892	1.29809	0.82856	0.916823	0.164817	0.020095	0.167421	0.393251
Mean			0.139917	0.129576	3.30482	1.75538	0.689639	0.561676	0.191387	0.125801	0.213112	0.349069
STDEV			0.0398121	0.0369402	2.72895	0.441202	0.219904	0.409866	0.120802	0.110159	0.150427	0.204504
SEM			0.00563029	0.00522413	0.385932	0.0623954	0.0310992	0.0579638	0.017084	0.0155788	0.0212736	0.0289213

## Sheet: WT Prophase
			RAB	FGFR	plasma membrane associated	peripheral cytoplasm	deep cytoplasm	Whole Cell	plasma membrane associated	peripheral cytoplasm	deep cytoplasm
	Data Set	image	averagered	averagegreen	enrichgreen_region_1	enrichgreen_region_2	enrichgreen_region_3	overlap	overlap_region_1	overlap_region_2	overlap_region_3
1	Rab4	1_FGFRvns Rab4 mito4 CDC 52117 1.lif - E3-1.tif	0.130709	0.15826	2.19099	0.318908	0.872188	0.337376	0.197216	0.354334	0.567484
2	Rab4	1_FGFRvns Rab4 mito4 CDC 52117 1.lif - E4-1.tif	0.126776	0.149695	1.5933	0.147673	1.46426	0.343522	0.0339383	0.170935	0.624095
3	Rab4	1_FGFRvns Rab4CLIP mito 1 CDC 42417 3.lif - E7-1.tif	0.161334	0.111498	0.624828	1.14961	1.1323	0.0355933	0.00016592	0.0153895	0.0745551
4	Rab4	2_FGFRvns Rab4 mito2 CDC 42417 4.lif - E11-1.tif	0.0789449	0.0697289	1.28235	1.54544	0.399487	0.0663034	0.01418	0.0269664	0.280904
5	Rab4	2_FGFRvns Rab4 mito3 CDC 52117 1.lif - E1-1.tif	0.105249	0.0586451	2.83642	0.480132	0.387671	0.292922	0.278647	0.13682	0.531386
6	Rab4	2_FGFRvns Rab4 mito4 CDC 52117 1.lif - E4-1.tif	0.0918251	0.126354	2.141	0.474097	0.61983	0.0469657	0.0301055	0.0422398	0.10498
7	Rab7	1_FGFRvns Rab7CLIP mito 3 CDC 6417 1.lif - E2-1.tif	0.221574	0.11474	1.93593	0.799736	0.364745	0.0519761	0.0192433	0.0707162	0.164621
8	Rab7	1_FGFRvns Rab7CLIP mito1 CDC 6817 1.lif - E1-1.tif	0.103522	0.0883631	1.62938	0.31026	1.24239	0.470628	0.312265	0.311694	0.640327
9	Rab7	1_FGFRvns Rab7CLIP mito2 CDC 6817 1.lif - E1-1.tif	0.104999	0.0856299	1.68485	0.553528	0.940938	0.131152	0.00434517	0.259319	0.254947
10	Rab7	2_FGFRvns Rab7CLIP mito 3 CDC 6417 1.lif - E2-1.tif	0.10383	0.0552862	0.940172	0.658515	1.46106	0.388265	0.179789	0.500203	0.440276
11	Rab7	2_FGFRvns Rab7CLIP mito1 CDC 6817 1.lif - E1-1.tif	0.156307	0.134739	0.8853	0.7707	1.38375	0.172605	0.0548519	0.124947	0.271604
12	Rab7	2_FGFRvns Rab7CLIP mito2 CDC 6817 1.lif - E1-1.tif	0.074536	0.0999141	0.337012	0.665168	2.0066	0.177801	0.0278044	0.0917034	0.235662
13	Rab11	1_FGFRvns CLIPRab11 CDC 9417 1.lif - Series002.tif	0.0661223	0.0729202	2.28265	0.606854	0.243522	0.117903	0.0652387	0.242615	0.189958
14	Rab11	1_FGFRvns CLIPRab11 CDC 9417.lif - Series006.tif	0.0917771	0.133383	1.66634	0.644819	0.209716	0.225402	0.248818	0.182011	0.135308
15	Rab11	1_FGFRvns CLIPRab11 CDC 9417.lif - Series013.tif	0.203922	0.173508	0.698924	1.13206	1.15473	0.090246	0.00661394	0.033828	0.236576
16	Rab11	1_FGFRvns CLIPRab11 CDC 9417.lif - Series017.tif	0.108375	0.142838	1.71965	0.682312	0.215025	0.0293501	0.0129783	0.0600435	0.0634111
17	Rab11	1_FGFRvns CLIPRab11 mito1 CDC 82217.lif - Series011.tif	0.166115	0.0867147	0.937587	1.02651	1.0715	0.265178	0.0340983	0.344965	0.52239
18	Rab11	1_FGFRvns CLIPRab11 mito2 CDC 82217.lif - Series007.tif	0.105177	0.0550892	1.62872	0.786915	0.333319	0.20666	0.222104	0.173796	0.251705
19	Rab11	1_FGFRvns CLIPRab11 mito2 CDC 82217.lif - Series011.tif	0.172624	0.123896	0.896137	0.861514	1.40722	0.0422512	0.0136657	0.0249407	0.0881491
20	Rab11	1_FGFRvns CLIPRab11 mito4 82217 CDC.tif	0.135619	0.0986364	1.98138	0.5751	0.445592	0.162937	0.113857	0.263087	0.224039
21	Rab11	2_FGFRvns CLIPRab11 CDC 9417 1.lif - Series002.tif	0.0656469	0.0841406	1.81559	0.920893	0.265031	0.133728	0.104382	0.159368	0.216846
22	Rab11	2_FGFRvns CLIPRab11 CDC 9417.lif - Series002.tif	0.099324	0.0714829	0.58748	1.23385	1.06224	0.253736	0.0161528	0.127653	0.526526
23	Rab11	2_FGFRvns CLIPRab11 CDC 9417.lif - Series006.tif	0.115898	0.188378	0.61628	1.29515	1.08517	0.164918	0.0690542	0.156026	0.334996
24	Rab11	2_FGFRvns CLIPRab11 CDC 9417.lif - Series013.tif	0.188914	0.122824	1.61834	0.809994	0.500105	0.0573105	0.0196115	0.047621	0.246975
25	Rab11	2_FGFRvns CLIPRab11 CDC 9417.lif - Series017.tif	0.10536	0.168289	1.15006	1.17875	0.262919	0.0749964	0.00558344	0.13141	0.0715706
26	Rab11	2_FGFRvns CLIPRab11 mito2 CDC 82217.lif - Series007.tif	0.14992	0.0808555	1.12968	0.907292	0.972934	0.19627	0.144466	0.23721	0.221801
27	Rab11	2_FGFRvns CLIPRab11 mito4 82217 CDC.tif	0.0842314	0.0832677	1.93468	0.70234	0.285691	0.192233	0.219273	0.144119	0.156256
28	Rab11	FGFRvns Rab11CLIP mito2 CDC 41717 E1-1.tif	0.15633	0.176171	0.901076	1.38809	0.721069	0.233813	0.0665379	0.135673	0.50298
29	Rab11	FGFRvns Rab11CLIP mito2 CDC 41717 E1-2.tif	0.112998	0.135081	0.801265	1.62245	0.527164	0.133536	0.07479	0.0784189	0.351906
30	Rab11	FGFRvns Rab11CLIP mito2 CDC 41717 E2-1.tif	0.0957986	0.0870245	0.54496	1.25225	1.06317	0.305607	0.0612067	0.274704	0.449386
31	Rab11	FGFRvns Rab11CLIP mito2 CDC 41717 E2-2.tif	0.0414737	0.0491424	0.860335	1.44304	0.579905	0.227405	0.263088	0.142464	0.43984
32	Rab11	FGFRvns Rab11CLIP mito2 CDC 41717 E3-1.tif	0.0554648	0.0772027	1.32379	1.20785	0.429143	0.273064	0.225545	0.327397	0.204472
33	Rab11	FGFRvns Rab11CLIP mito2 CDC 41717 E3-2.tif	0.0800556	0.0979767	1.10962	1.22767	0.637174	0.252197	0.11847	0.29767	0.348025
34	Rab11	FGFRvns Rab11CLIP mito3 CDC 41717 E1L-1.tif	0.13239	0.097744	1.10907	0.944524	0.987912	0.236288	0.0487179	0.223322	0.360917
35	Rab11	FGFRvns Rab11CLIP mito3 CDC 41717 E1L-2.tif	0.141268	0.105365	1.53691	0.847618	0.795301	0.234525	0.106766	0.202189	0.437515
36	Rab11	FGFRvns Rab11CLIP mito3 CDC 41717 E1R-2.tif	0.131563	0.0799578	0.338399	0.742746	1.57606	0.26224	0.113265	0.0440537	0.366785
Mean			0.118499	0.106798	1.31307	0.88651	0.808523	0.191303	0.0979677	0.171107	0.309422
STDEV			0.041521	0.0373112	0.605063	0.359905	0.465276	0.107686	0.0921318	0.113776	0.164241
SEM			0.00692017	0.00621853	0.100844	0.0599841	0.077546	0.0179476	0.0153553	0.0189626	0.0273735

## Sheet: WT Metaphase
			RAB	FGFR	plasma membrane associated	peripheral cytoplasm	deep cytoplasm	Whole Cell	plasma membrane associated	peripheral cytoplasm	deep cytoplasm
	Data Set	image	averagered	averagegreen	enrichgreen_region_1	enrichgreen_region_2	enrichgreen_region_3	overlap	overlap_region_1	overlap_region_2	overlap_region_3
1	Rab4	1_FGFRvns Rab4 mito3 CDC 52117 1.lif - E1-1.tif	0.154983	0.0943074	1.5351	0.703723	0.269999	1.94446	0.380201	0.0861248	0.0523644	0.499181
2	Rab4	1_FGFRvns Rab4CLIP DMSO 4 CDC 9717.lif - Series004.tif	0.101045	0.0919235	5.49771	0.509043	0.906379	1.96121	0.333348	0.147955	0.252179	0.483885
3	Rab4	1_FGFRvns Rab4CLIP DMSO 5 CDC 91517 more.lif - Series009.tif	0.186944	0.205091	2.97528	1.16281	0.689081	1.26451	0.237806	0	0.0573694	0.59265
4	Rab4	2_FGFRvns Rab4CLIP DMSO 4 CDC 9717.lif - Series004.tif	0.103087	0.0737266	3.21361	0.670987	0.636636	2.00547	0.295133	0.0687113	0.167841	0.455789
5	Rab4	2_FGFRvns Rab4CLIP mito 1 CDC 42417 3.lif - E7-1.tif	0.0951709	0.0922973	25.602	0.965184	1.09118	0.92451	0.237041	0.146444	0.176242	0.390379
6	Rab4	2_FGFRvns Rab4CLIP DMSO 5 CDC 91517 more.lif - Series009.tif	0.10122	0.127779	18.3183	1.07641	1.06919	0.765692	0.155102	0.104767	0.0921244	0.415451
7	Rab4	2_FGFRvns Rab4CLIP mito 1 CDC 42417 3.lif - E7-1.tif	0.0951709	0.0922973	25.602	0.965184	1.09118	0.92451	0.237041	0.146444	0.176242	0.390379
8	Rab7	1_FGFRvns Rab7CLIP DMSO 4 CDC 101217.lif - Series002.tif	0.132898	0.116059	1.14035	1.31061	0.427038	1.42651	0.39598	0.0274809	0.304408	0.716799
9	Rab7	1_FGFRvns Rab7CLIP mito2 CDC 6817 1.lif - E2-1.tif	0.0965042	0.0689726	0.810875	0.0624112	0.201561	2.47958	0.534549	0.104043	0.116788	0.576874
10	Rab7	1_FGFRvns Rab7CLIP mito2 CDC 6817 1.lif - E3-1.tif	0.099905	0.0963513	1.94137	1.88133	0.419073	0.980912	0.314363	0.180173	0.240979	0.523883
11	Rab7	1_FGFRvns Rab7CLIP mito2 CDC 6817 2.lif - E4-1.tif	0.15368	0.173282	0.881852	1.54997	0.173062	1.62925	0.324278	0.0360876	0.160327	0.659518
12	Rab7	2_FGFRvns Rab7CLIP DMSO 4 CDC 101217.lif - Series002.tif	0.113531	0.105523	2.71574	0.966515	0.638252	1.4743	0.335754	0.0981622	0.262855	0.51288
13	Rab7	2_FGFRvns Rab7CLIP mito2 CDC 6817 1.lif - E2-1.tif	0.0934318	0.0611968	3.1195	0.287425	0.093305	2.41481	0.554868	0.00484592	0.0517928	0.620367
14	Rab7	2_FGFRvns Rab7CLIP mito2 CDC 6817 1.lif - E3-1.tif	0.156892	0.118038	1.33676	1.8709	0.207136	1.20104	0.366736	0.127621	0.162201	0.71387
15	Rab7	2_FGFRvns Rab7CLIP mito2 CDC 6817 2.lif - E4-1.tif	0.0936858	0.150019	1.35594	1.2511	0.312309	1.71539	0.420714	0.368821	0.195467	0.518913
16	Rab11	1_FGFRvns Rab11CLIP DMSO mito4 CDC 71017 1.lif - e2.tif	0.162951	0.142108	3.90396	1.99531	1.01968	0.238789	0.102522	0.0201356	0.0925828	0.659826
17	Rab11	1_FGFRvns Rab11CLIP DMSO mito4 CDC 71017 3.tif	0.120072	0.055006	2.78551	1.71744	0.94069	0.660095	0.233052	0.121868	0.148622	0.485621
Mean			0.120343	0.11185	6.38021	1.18224	0.600625	1.34036	0.316329	0.103707	0.16039	0.54888
STDEV			0.0307686	0.0424968	8.88538	0.56917	0.368697	0.635317	0.126089	0.09252	0.0723241	0.110619
SEM			0.00746249	0.010307	2.15502	0.138044	0.0894221	0.154087	0.0305811	0.0224394	0.0175412	0.0268291

## Sheet: WT Anaphase
			RAB	FGFR	plasma membrane associated	peripheral cytoplasm	deep cytoplasm	Whole Cell	plasma membrane associated	peripheral cytoplasm	deep cytoplasm
	Data Set	image	averagered	averagegreen	enrichgreen_region_1	enrichgreen_region_2	enrichgreen_region_3	overlap	overlap_region_1	overlap_region_2	overlap_region_3
	Rab4	1_FGFRvns Rab4 mito2 CDC 42417 4.lif - E11-1.tif	0.142909	0.127487	3.53278	0.736229	0.357557	1.74454	0.489029	0.0763469	0.115274	0.665531
	Rab4	1_FGFRvns Rab4 mito2 CDC 42417 4.lif - E9-1.tif	0.157634	0.103018	5.53421	1.17422	1.1278	0.690473	0.225905	0.0897938	0.249128	0.38206
	Rab4	1_FGFRvns Rab4 mito3 CDC 52117 2.lif - E4-1.tif	0.193349	0.197975	0.250946	1.62228	0.736334	0.834976	0.227014	0.121101	0.14456	0.448825
	Rab4	1_FGFRvns Rab4CLIP mito 3 CDC 42417 3.lif - E8-1.tif	0.115338	0.131062	1.20383	0.954699	1.11236	0.912688	0.284948	0.0166931	0.131125	0.699454
	Rab4	1_FGFRvns Rab4CLIP mito 4 CDC 42417 1.lif - E2-1.tif	0.112702	0.122227	2.01082	1.16189	0.730801	1.19883	0.126188	0.00949765	0.0732508	0.273463
	Rab4	1_FGFRvns Rab4CLIP mito1 52117 CDC 1.lif - E3-1.tif	0.0780852	0.0455426	3.04844	1.73698	0.572794	0.910044	0.33971	0.33145	0.197197	0.454151
	Rab4	2_FGFRvns Rab4 mito2 CDC 42417 4.lif - E9-1.tif	0.191909	0.114931	5.06061	1.21936	0.750897	1.1201	0.265708	0.186657	0.110094	0.48991
	Rab4	2_FGFRvns Rab4 mito3 CDC 52117 2.lif - E4-1.tif	0.149369	0.138742	0.046179	1.50992	0.799904	0.824824	0.381859	0.394793	0.299073	0.450848
	Rab4	2_FGFRvns Rab4 mito4 CDC 52117 1.lif - E2-1.tif	0.100307	0.0817476	3.71425	1.30994	0.69638	1.09837	0.408792	0.132127	0.507776	0.59447
	Rab4	2_FGFRvns Rab4CLIP mito 3 CDC 42417 3.lif - E8-1.tif	0.0807706	0.0786795	35.4829	0.890505	1.23738	0.824564	0.233633	0.0966024	0.1672	0.453453
	Rab4	2_FGFRvns Rab4CLIP mito 4 CDC 42417 1.lif - E2-1.tif	0.101041	0.150225	1.95317	0.322952	1.08827	1.49854	0.269313	0.0199707	0.10202	0.472956
	Rab4	2_FGFRvns Rab4CLIP mito1 52117 CDC 1.lif - E3-1.tif	0.103756	0.0506248	3.1727	1.1671	0.540426	1.28124	0.340468	0.0472728	0.0730227	0.574345
	Rab7	1_FGFRvns Rab7CLIP mito1 CDC 6317 3.lif - E10-1.tif	0.142556	0.0401619	8.20405	1.69223	0.907935	0.637903	0.26254	0.101468	0.266415	0.533549
	Rab7	1_FGFRvns Rab7CLIP mito2 CDC 6817 2.lif - E5-1.tif	0.0829629	0.145278	1.67909	1.52462	0.148004	1.58147	0.338722	0.00995594	0.0741136	0.652345
	Rab7	2_FGFRvns Rab7CLIP mito1 CDC 6317 3.lif - E10-1.tif	0.0971767	0.0317445	4.49433	1.02113	1.08165	0.886831	0.265207	0.273699	0.230132	0.306938
	Rab7	2_FGFRvns Rab7CLIP mito2 CDC 6817 2.lif - E5-1.tif	0.0360796	0.133066	0.784623	0.085687	0.242474	2.76272	0.479998	0.124426	0.228675	0.517352
	Rab7	3_FGFRvns Rab7CLIP mito2 CDC 6817 2.lif - E5-1.tif	0.0368634	0.106657	2.36898	0.735845	0.608599	1.73388	0.184845	0.0704024	0.107863	0.263143
	Rab7	4_FGFRvns Rab7CLIP mito2 CDC 6817 2.lif - E5-1.tif	0.056465	0.106624	1.86801	1.97308	0.560767	0.687472	0.073749	0.00467338	0.0876954	0.231631
	Rab11	1_FGFRvns CLIPRab11 CDC 9417.lif - Series015.tif	0.0860853	0.0831293	7.24271	1.39785	0.705516	1.01244	0.222432	0.137872	0.21304	0.32088
	Rab11	1_FGFRvns Rab11CLIP DMSO mito4 CDC 71017 2.lif - E6.tif	0.179413	0.180454	18.6772	1.97168	0.789396	0.213498	0.442209	0.324381	0.718902	0.0913523
	Rab11	2_FGFRvns CLIPRab11 CDC 9417.lif - Series015.tif	0.106477	0.10335	12.0383	0.679777	0.966205	1.34056	0.305854	0.0454376	0.288283	0.44472
	Rab11	2_FGFRvns Rab11CLIP DMSO mito4 CDC 71017 2.lif - E6.tif	0.212478	0.200569	22.3536	2.19957	0.715791	0.0417501	0.438038	0.329535	0.672289	0.744467
	Rab11	2_FGFRvns Rab11CLIP DMSO mito4 CDC 71017 3.tif	0.146724	0.0914903	7.11338	1.76876	0.755478	0.755932	0.266609	0.120774	0.150856	0.574613
	Rab11	FGFRvns Rab11CLIP mito4 CDC 41717 E8-1.tif	0.141014	0.0975688	2.36964	0.853296	0.615129	1.63975	0.34534	0.00714176	0.304143	0.526724
Mean			0.118811	0.110931	6.4252	1.2379	0.74366	1.09306	0.300755	0.128003	0.229672	0.465299
STDEV			0.0478522	0.0455996	8.29258	0.530247	0.275103	0.562806	0.105234	0.118132	0.1755	0.159661
SEM			0.00976778	0.00930798	1.69272	0.108236	0.0561551	0.114882	0.0214809	0.0241136	0.0358238	0.0325907

## Sheet: WT Post-Mitotic
			RAB	FGFR	plasma membrane associated	peripheral cytoplasm	deep cytoplasm	Whole Cell	plasma membrane associated	peripheral cytoplasm	deep cytoplasm
	Data Set	image	averagered	averagegreen	enrichgreen_region_1	enrichgreen_region_2	enrichgreen_region_3	overlap	overlap_region_1	overlap_region_2	overlap_region_3
	Rab4	1_FGFRvns Rab4 mito2 CDC 42417 2.lif - E3-1.tif	0.100462	0.102273	12.4873	1.40395	0.705458	1.00298	0.159533	0.013365	0.066196	0.478826
	Rab4	1_FGFRvns Rab4 mito2 CDC 42417 4.lif - E10-1.tif	0.0950463	0.0782201	2.88972	0.620372	0.936517	1.45158	0.264383	0.00320702	0.119093	0.495699
	Rab4	1_FGFRvns Rab4 mito4 CDC 52117 1.lif - E5-1.tif	0.0552362	0.0950664	3.3622	2.12945	0.401071	0.573808	0.25491	0.111792	0.451186	0.699187
	Rab4	1_FGFRvns Rab4 mito4 CDC 52117 1.lif - E6-1.tif	0.114905	0.126702	1.09528	1.58045	0.46087	1.19741	0.189097	0.0564807	0.121575	0.444608
	Rab4	1_FGFRvns Rab4CLIP mito 3 CDC 42417 2.lif - E5-1.tif	0.13361	0.0647853	1.793	1.87929	0.596523	0.412464	0.232819	0.142343	0.344586	0.56515
	Rab4	2_FGFRvns Rab4 mito2 CDC 42417 2.lif - E3-1.tif	0.0838547	0.0823166	4.58228	1.23324	0.608724	1.38534	0.114741	0	0.0737607	0.292897
	Rab4	2_FGFRvns Rab4 mito4 CDC 52117 1.lif - E5-1.tif	0.0681507	0.106313	2.29086	2.30715	0.335841	0.446689	0.216703	0.0874538	0.450911	0.759301
	Rab4	2_FGFRvns Rab4 mito4 CDC 52117 1.lif - E6-1.tif	0.100357	0.144576	1.21651	1.09336	0.716798	1.44934	0.203014	0.0792398	0.191908	0.378869
	Rab4	2_FGFRvns Rab4CLIP mito 3 CDC 42417 2.lif - E5-1.tif	0.196252	0.108606	3.85287	1.41368	0.62517	1.07672	0.306371	0.18878	0.299107	0.653537
	Rab7	1_FGFRvns Rab7CLIP mito 2 CDC 6317 1.lif - E1-1.tif	0.194516	0.141155	3.13237	1.47651	0.799871	0.652687	0.234002	0.0949921	0.330218	0.49217
	Rab7	1_FGFRvns Rab7CLIP mito 2 CDC 6317 1.lif - E4-1.tif	0.132393	0.0672074	1.71139	1.74388	0.394183	1.06193	0.145084	0.018081	0.172593	0.390785
	Rab7	1_FGFRvns Rab7CLIP mito 3 CDC 6417 2.lif - E4-1.tif	0.0860718	0.0815528	8.36296	2.46175	0.549962	0.473459	0.22385	0.0811783	0.293223	0.645939
	Rab7	1_FGFRvns Rab7CLIP mito 3 CDC 6417 2.lif - E5-1.tif	0.169272	0.09052	4.1651	2.38014	0.397824	0.21467	0.166364	0.112052	0.318216	0.477122
	Rab7	1_FGFRvns Rab7CLIP mito1 CDC 6317 1.lif - E1-1.tif	0.125092	0.159844	23.0126	1.49881	0.803954	0.626301	0.232905	0.0366021	0.397945	0.535333
	Rab7	1_FGFRvns Rab7CLIP mito5 CDC 62517 1.lif - E2-1.tif	0.154318	0.140419	12.5319	0.980697	0.763043	1.80619	0.156749	0.0315666	0.103041	0.421622
	Rab7	1_FGFRvns Rab7CLIP mito5 CDC 62517 1.lif - E3-1.tif	0.175502	0.1643	1.23363	1.62015	0.5028	0.569056	0.0822181	0.022883	0.210827	0.308403
	Rab7	1_FGFRvns Rab7CLIP mito5 CDC 62517 2.lif - E4-1.tif	1.08184	1.47702	2.79367	2.29374	0.123884	0.65321	0.331712	0.22827	0.669835	0.829993
	Rab7	1_FGFRvns Rab7CLIP mito5 CDC 62517 2.lif - E6-1.tif	2.05172	2.38333	1.531	1.88029	0.442786	0.537577	0.133215	0.0468281	0.256062	0.51419
	Rab7	2_FGFRvns Rab7CLIP mito 2 CDC 6317 1.lif - E1-1.tif	0.133338	0.0903878	1.84073	1.74889	0.608408	0.68143	0.253457	0.128234	0.287361	0.639174
	Rab7	2_FGFRvns Rab7CLIP mito 2 CDC 6317 1.lif - E4-1.tif	0.0802847	0.044474	2.89557	1.85412	0.583846	0.712995	0.141281	0.052623	0.117053	0.402185
	Rab7	2_FGFRvns Rab7CLIP mito 3 CDC 6417 2.lif - E4-1.tif	0.0719134	0.0699724	3.46477	2.29495	0.345148	0.520777	0.211239	0.107475	0.365089	0.584799
	Rab7	2_FGFRvns Rab7CLIP mito5 CDC 62517 1.lif - E3-1.tif	0.172185	0.183222	1.45061	1.56583	0.471401	1.05072	0.11169	0.0389898	0.162047	0.385263
	Rab7	2_FGFRvns Rab7CLIP mito5 CDC 62517 2.lif - E4-1.tif	1.58812	1.41994	1.39485	2.2236	0.202954	0.333305	0.340608	0.292101	0.613052	0.658011
	Rab11	FGFRvns Rab11 CLIP mito4 CDC 5117 1.lif - E3-1_1.tif	0.182502	0.141453	3.4907	2.39275	0.343315	0.0542778	0.070121	0.0602613	0.125071	0.0615385
	Rab11	FGFRvns Rab11 CLIP mito4 CDC 5117 1.lif - E3-1_2.tif	0.17387	0.112589	2.69711	2.18794	0.416553	0.150268	0.0811227	0.0689142	0.129683	0.10661
	Rab11	FGFRvns Rab11 CLIP mito4 CDC 5117 2.lif - E5-1_1.tif	0.195803	0.19464	2.77052	2.16083	0.452334	0.19552	0.0129884	0.0103432	0.0174649	0.0405477
	Rab11	FGFRvns Rab11 CLIP mito4 CDC 5117 2.lif - E5-1_2.tif	0.154838	0.171569	3.30861	2.47406	0.226449	0.051298	0.0137422	0.00932792	0.0424165	0.11359
	Rab11	FGFRvns Rab11CLIP mito3 CDC 41717 E4R-1A.tif	0.143764	0.1132	4.30525	0.861693	0.702291	1.69041	0.323872	0.0284944	0.190734	0.60913
	Rab11	FGFRvns Rab11CLIP mito3 CDC 41717 E4R-2A.tif	0.146715	0.116224	2.26277	0.748926	0.604642	1.93676	0.390524	0.012221	0.0799	0.71882
	Rab11	FGFRvns Rab11CLIP mito4 CDC 41717 E1R-1A.tif	0.0857336	0.12846	3.9127	1.48532	1.08624	0.539913	0.121823	0.0255794	0.141757	0.276239
	Rab11	FGFRvns Rab11CLIP mito4 CDC 41717 E6R-1A.tif	0.141422	0.12779	1.18501	1.60111	0.728306	0.554577	0.0403725	0.0179808	0.0718793	0.0584592
	Rab11	FGFRvns Rab11CLIP mito4 CDC 41717 E6R-2A.tif	0.164361	0.142521	1.46815	2.0361	0.679668	0.213934	0.0412551	0.00553975	0.0978621	0.159938
	Rab11	FGFRvns Rab11CLIP mito4 CDC 41717 E7-1A.tif	0.112777	0.103048	3.18033	1.49423	0.818298	0.715917	0.175544	0.03896	0.201259	0.446907
	Rab11	FGFRvns Rab11CLIP mito4 CDC 41717 E7-2A.tif	0.0980377	0.08918	3.44892	1.29809	0.82856	0.916823	0.164817	0.020095	0.167421	0.393251
Mean			0.257773	0.260673	3.97416	1.71839	0.566579	0.762069	0.180651	0.066831	0.225892	0.442297
STDEV			0.434213	0.493062	4.3147	0.514484	0.217014	0.502397	0.0962292	0.0673243	0.157816	0.212202
SEM			0.0744669	0.0845594	0.739966	0.0882333	0.0372177	0.0861603	0.0165032	0.011546	0.0270651	0.0363923

## Sheet: Cdki Cell Cycle arrest
*Cells (Post-mitotic HP/ATM pair)												Percents
	Arrest	Cdki										Arrest	Cdki
Experiment	Pre-mitotic	Prophase	Metaphase	Anaphase	Post-Mitotic	Other	Binucleated	Total cells scored				Pre-mitotic	Prophase	Metaphase	Anaphase	Post-Mitotic	Binucleated
42415	20	0	0	1	1	0	0	22				90.9091	0	0	4.54545	4.54545	0
5415	16	6	0	2	4	0	0	28				57.1429	21.4286	0	7.14286	14.2857	0
Averages	18	3	0	1.5	2.5	0	0	50			Averages	74.026	10.7143	0	5.84416	9.41558	0
STDEV	2.82843	4.24264	0	0.707107	2.12132	0	0	4.24264			STDEV	23.8763	15.1523	0	1.83664	6.8874	0
SEM	2	3	0	0.5	1.5	0	0	3			SEM	16.8831	10.7143	0	1.2987	4.87013	0
												Percents
	Controls	LacZ	(At collection: Stage 16)									Arrest	Controls
Experiment	Pre-mitotic	Prophase	Metaphase	Anaphase	Post-Mitotic	Other	Binucleated	Total cells scored				Pre-mitotic	Prophase	Metaphase	Anaphase	Post-Mitotic	Binucleated
42415	0	0	0	0	60	0	0	60				0	0	0	0	100	0
5415	0	0	0	0	60	0	0	60				0	0	0	0	100	0
Averages	0	0	0	0	60	0	0	120			Averages	0	0	0	0	100	0
STDEV	0	0	0	0	0	0	0	0			STDEV	0	0	0	0	0	0
SEM	0	0	0	0	0	0	0	0			SEM	0	0	0	0	0	0

## Sheet: Cdki Induction
Cells/side
		Absolute Counts				Percentages
Date	Sample	Cells/side Decreased	Cells/side Normal	Cells/side Increased	Count Totals	Cells/side Decreased	Cells/side Normal	Cells/side Increased
2014-09-25		0	22	0	22	0	100	0
2014-09-26		0	44	2	46	0	95.6522	4.34783
CDC		0	47	0	47	0	100	0
AVERAGES						0	97.8261	2.17391
STDEV						0	3.07438	3.07438
SEM						0	2.17391	2.17391
2014-09-25	Cdki	14	3	0	17	82.3529	17.6471	0
2014-09-26		24	2	0	26	92.3077	7.69231	0
CDC		34	10	0	44	77.2727	22.7273	0
AVERAGES						87.3303	12.6697	0
STDEV						7.03907	7.03907	0
SEM						4.97738	4.97738	0
