# Supplementary material for: Cyclin-dependent Kinase 1 and Aurora Kinase choreograph mitotic storage and redistribution of a growth factor receptor
Source: PLoS Biol. 2021 Jan 4;19(1):e3001029. doi: 10.1371/journal.pbio.3001029 (PMC7808676; doi:10.1371/journal.pbio.3001029)
Supplement: S4 Data — (XLSX) [file pbio.3001029.s012.xlsx]

## Sheet: Rab4
	Pre-mitotic				Prophase				Metaphase				Anaphase				Post-mitotic
Cell	Overlap	overlap_region_1	overlap_region_2	overlap_region_3	overlap	overlap_region_1	overlap_region_2	overlap_region_3	overlap	overlap_region_1	overlap_region_2	overlap_region_3	overlap	overlap_region_1	overlap_region_2	overlap_region_3	overlap	overlap_region_1	overlap_region_2	overlap_region_3
1	0.252312	0.173038	0.342539	0.425266	0.337376	0.197216	0.354334	0.567484	0.380201	0.0861248	0.0523644	0.499181	0.489029	0.0763469	0.115274	0.665531	0.159533	0.013365	0.066196	0.478826
2	0.142008	0.0599084	0.171447	0.257746	0.343522	0.0339383	0.170935	0.624095	0.333348	0.147955	0.252179	0.483885	0.225905	0.0897938	0.249128	0.38206	0.264383	0.00320702	0.119093	0.495699
3	0.0842868	0.110205	0.0434878	0.151019	0.0355933	0.00016592	0.0153895	0.0745551	0.237806	0	0.0573694	0.59265	0.227014	0.121101	0.14456	0.448825	0.25491	0.111792	0.451186	0.699187
4	0.0940784	0.0374378	0.0758848	0.204221	0.0663034	0.01418	0.0269664	0.280904	0.295133	0.0687113	0.167841	0.455789	0.284948	0.0166931	0.131125	0.699454	0.189097	0.0564807	0.121575	0.444608
5	0.488798	0.404376	0.655453	0.787933	0.292922	0.278647	0.13682	0.531386	0.237041	0.146444	0.176242	0.390379	0.126188	0.00949765	0.0732508	0.273463	0.232819	0.142343	0.344586	0.56515
6	0.108577	0.0725833	0.143474	0.214045	0.0469657	0.0301055	0.0422398	0.10498	0.155102	0.104767	0.0921244	0.415451	0.33971	0.33145	0.197197	0.454151	0.114741	0	0.0737607	0.292897
7	0.06789	0.0176957	0.143431	0.0912887					0.237041	0.146444	0.176242	0.390379	0.265708	0.186657	0.110094	0.48991	0.216703	0.0874538	0.450911	0.759301
8	0.168548	0.143059	0.21972	0.447044									0.381859	0.394793	0.299073	0.450848	0.203014	0.0792398	0.191908	0.378869
9	0.46007	0.42388	0.501245	0.560144									0.408792	0.132127	0.507776	0.59447	0.306371	0.18878	0.299107	0.653537
10	0.443595	0.337085	0.571191	0.656669									0.233633	0.0966024	0.1672	0.453453
11	0.134232	0.0932012	0.175346	0.199913									0.269313	0.0199707	0.10202	0.472956
12	0.325493	0.308559	0.37192	0.576261									0.340468	0.0472728	0.0730227	0.574345
13	0.191774	0.113728	0.132846	0.401686
14	0.128841	0.110157	0.101523	0.436764
15	0.0525696	0.0330609	0.0228625	0.127764
16	0.318689	0.244096	0.385245	0.772137
17	0.299316	0.272688	0.319192	0.412576
18	0.157606	0.129975	0.208508	0.101778
19	0.137025	0.103515	0.134964	0.338655
20	0.205752	0.130826	0.368966	0.130435
21	0.378383	0.339254	0.361653	0.628116
22	0.0950798	0.0167162	0.0704101	0.412919
23	0.207229	0.191031	0.147429	0.607074
24	0.361863	0.3256	0.393416	0.491282
25	0.333591	0.172691	0.50764	0.635945
26	0.146884	0.0425444	0.181391	0.247553
27	0.518018	0.49366	0.625158	0.435266
Mean	0.233426	0.181503	0.273198	0.398204	0.187114	0.0923756	0.124447	0.363901	0.267953	0.100064	0.139195	0.461102	0.299381	0.126859	0.18081	0.496622	0.21573	0.0758513	0.235369	0.529786
STDEV	0.136801	0.133668	0.18003	0.20452	0.151943	0.116274	0.129086	0.242837	0.0743529	0.0544793	0.0739162	0.0723298	0.0978194	0.122768	0.123762	0.119416	0.057705	0.0651175	0.154968	0.153234
SEM	0.0263274	0.0257245	0.0346468	0.0393599	0.0620303	0.0474687	0.0526992	0.0991376	0.0281028	0.0205912	0.0279377	0.0273381	0.028238	0.0354402	0.035727	0.0344725	0.019235	0.0217058	0.051656	0.051078

## Sheet: Rab7
	Pre-mitotic				Prophase				Metaphase				Anaphase				Post-mitotic
Cell	Overlap	overlap_region_1	overlap_region_2	overlap_region_3	overlap	overlap_region_1	overlap_region_2	overlap_region_3	overlap	overlap_region_1	overlap_region_2	overlap_region_3	overlap	overlap_region_1	overlap_region_2	overlap_region_3	overlap	overlap_region_1	overlap_region_2	overlap_region_3
1	0.533479	0.429976	0.635479	0.843533	0.0519761	0.0192433	0.0707162	0.164621	0.39598	0.0274809	0.304408	0.716799	0.26254	0.101468	0.266415	0.533549	0.234002	0.0949921	0.330218	0.49217
2	0.214102	0.185687	0.249281	0.352265	0.470628	0.312265	0.311694	0.640327	0.534549	0.104043	0.116788	0.576874	0.338722	0.00995594	0.0741136	0.652345	0.145084	0.018081	0.172593	0.390785
3	0.178705	0.0975167	0.329811	0.289848	0.131152	0.00434517	0.259319	0.254947	0.314363	0.180173	0.240979	0.523883	0.265207	0.273699	0.230132	0.306938	0.22385	0.0811783	0.293223	0.645939
4	0.11023	0.0623265	0.108516	0.20959	0.388265	0.179789	0.500203	0.440276	0.324278	0.0360876	0.160327	0.659518	0.479998	0.124426	0.228675	0.517352	0.166364	0.112052	0.318216	0.477122
5	0.33004	0.179048	0.39744	0.697838	0.172605	0.0548519	0.124947	0.271604	0.335754	0.0981622	0.262855	0.51288	0.184845	0.0704024	0.107863	0.263143	0.232905	0.0366021	0.397945	0.535333
6	0.188105	0.118437	0.307038	0.403459	0.177801	0.0278044	0.0917034	0.235662	0.554868	0.00484592	0.0517928	0.620367	0.073749	0.00467338	0.0876954	0.231631	0.156749	0.0315666	0.103041	0.421622
7	0.561476	0.366665	0.839721	0.85287					0.366736	0.127621	0.162201	0.71387					0.0822181	0.022883	0.210827	0.308403
8	0.393501	0.4117	0.420576	0.197606					0.420714	0.368821	0.195467	0.518913					0.331712	0.22827	0.669835	0.829993
9	0.106333	0.0576747	0.161255	0.0993306													0.133215	0.0468281	0.256062	0.51419
10	0.13811	0.0827167	0.182329	0.363237													0.253457	0.128234	0.287361	0.639174
11	0.140666	0.0880929	0.23703	0.165468													0.141281	0.052623	0.117053	0.402185
12	0.32683	0.240407	0.361711	0.563702													0.211239	0.107475	0.365089	0.584799
13																	0.11169	0.0389898	0.162047	0.385263
14																	0.340608	0.292101	0.613052	0.658011
Mean	0.268465	0.193354	0.352515	0.419895	0.232071	0.0997166	0.226431	0.334573	0.405905	0.118404	0.186852	0.605388	0.26751	0.0974374	0.165816	0.417493	0.197455	0.0922768	0.306897	0.520356
STDEV	0.159841	0.138128	0.207984	0.261285	0.161497	0.121938	0.164924	0.175289	0.0930095	0.116597	0.0819939	0.0852114	0.137571	0.0987946	0.0849453	0.172735	0.0776663	0.0804088	0.167975	0.140183
SEM	0.0461421	0.0398742	0.0600398	0.0754266	0.0659309	0.049781	0.0673301	0.0715615	0.0328838	0.0412231	0.0289892	0.0301268	0.0561632	0.0403327	0.0346788	0.0705189	0.0207572	0.0214902	0.0448932	0.0374656

## Sheet: Rab11
	Pre-mitotic				Prophase				Metaphase				Anaphase				Post-mitotic
Cell	Overlap	overlap_region_1	overlap_region_2	overlap_region_3	overlap	overlap_region_1	overlap_region_2	overlap_region_3	overlap	overlap_region_1	overlap_region_2	overlap_region_3	overlap	overlap_region_1	overlap_region_2	overlap_region_3	overlap	overlap_region_1	overlap_region_2	overlap_region_3
1	0.0777644	0.0651518	0.135297	0.0865385	0.117903	0.0652387	0.242615	0.189958	0.239568	0.0409228	0.161639	0.390245	0.222432	0.137872	0.21304	0.32088	0.070121	0.0602613	0.125071	0.0615385
2	0.0895376	0.0798804	0.131894	0.134462	0.225402	0.248818	0.182011	0.135308	0.189628	0.0734901	0.0520293	0.536608	0.442209	0.324381	0.718902	0.0913523	0.0811227	0.0689142	0.129683	0.10661
3	0.0130248	0.012211	0.00994292	0.0416971	0.090246	0.00661394	0.033828	0.236576	0.102522	0.0201356	0.0925828	0.659826	0.305854	0.0454376	0.288283	0.44472	0.0129884	0.0103432	0.0174649	0.0405477
4	0.0137755	0.00843273	0.0506516	0.261628	0.0293501	0.0129783	0.0600435	0.0634111	0.233052	0.121868	0.148622	0.485621	0.438038	0.329535	0.672289	0.744467	0.0137422	0.00932792	0.0424165	0.11359
5	0.309485	0.0313629	0.201731	0.607098	0.265178	0.0340983	0.344965	0.52239					0.266609	0.120774	0.150856	0.574613	0.323872	0.0284944	0.190734	0.60913
6	0.449794	0.0156371	0.104878	0.772329	0.20666	0.222104	0.173796	0.251705					0.34534	0.00714176	0.304143	0.526724	0.390524	0.012221	0.0799	0.71882
7	0.139588	0.0334652	0.159878	0.311767	0.0422512	0.0136657	0.0249407	0.0881491									0.121823	0.0255794	0.141757	0.276239
8	0.06649	0.0258383	0.135349	0.176355	0.162937	0.113857	0.263087	0.224039									0.0403725	0.0179808	0.0718793	0.0584592
9	0.0617772	0.00767554	0.169908	0.269419	0.133728	0.104382	0.159368	0.216846									0.0412551	0.00553975	0.0978621	0.159938
10	0.204455	0.0494446	0.21891	0.469803	0.253736	0.0161528	0.127653	0.526526									0.175544	0.03896	0.201259	0.446907
11	0.200606	0.0243004	0.177591	0.457337	0.164918	0.0690542	0.156026	0.334996									0.164817	0.020095	0.167421	0.393251
12					0.0573105	0.0196115	0.047621	0.246975
13					0.0749964	0.00558344	0.13141	0.0715706
14					0.19627	0.144466	0.23721	0.221801
15					0.192233	0.219273	0.144119	0.156256
16					0.233813	0.0665379	0.135673	0.50298
17					0.133536	0.07479	0.0784189	0.351906
18					0.305607	0.0612067	0.274704	0.449386
19					0.227405	0.263088	0.142464	0.43984
20					0.273064	0.225545	0.327397	0.204472
21					0.252197	0.11847	0.29767	0.348025
22					0.236288	0.0487179	0.223322	0.360917
23					0.234525	0.106766	0.202189	0.437515
24					0.26224	0.113265	0.0440537	0.366785
Mean	0.147845	0.0321273	0.136003	0.326221	0.182158	0.0989284	0.168941	0.289514	0.191192	0.0641042	0.113718	0.518075	0.336747	0.160857	0.391252	0.450459	0.130562	0.0270652	0.115041	0.271366
STDEV	0.13485	0.0236684	0.062294	0.228244	0.080202	0.0820707	0.0937653	0.142117	0.0631332	0.0443299	0.050882	0.112295	0.089886	0.137315	0.242519	0.225146	0.125658	0.0209955	0.0592654	0.238135
SEM	0.0406589	0.00713631	0.0187823	0.068818	0.0163712	0.0167526	0.0191398	0.0290094	0.0315666	0.022165	0.025441	0.0561477	0.0366958	0.0560587	0.0990079	0.0919153	0.0378874	0.00633037	0.0178692	0.0718003
