# Supplementary material for: Cyclin-dependent Kinase 1 and Aurora Kinase choreograph mitotic storage and redistribution of a growth factor receptor
Source: PLoS Biol. 2021 Jan 4;19(1):e3001029. doi: 10.1371/journal.pbio.3001029 (PMC7808676; doi:10.1371/journal.pbio.3001029)
Supplement: S5 Data — (XLSX) [file pbio.3001029.s013.xlsx]

## Sheet: FGFR Degradation
Condition: LacZ/DMSO											Condition: LacZ/Roscovitine										Condition: LacZ/Roscovitine+Vam2DN
	Treatment	Time Point	Embryo	Side	CLIP-Rab7	FGFR	Cell Shape				Treatment	Time Point	Embryo	Side	CLIP-Rab7	FGFR	Cell Shape				Treatment	Time Point	Embryo	Side	CLIP-Rab7	FGFR	Cell Shape		Symbol	Meaning
1	DMSO	Begin 14	1	1	Y	+	Triangular/Pre-Mitotic			1	Roscovitine	Begin 14	1	1	Y	-	Triangular/Pre-Mitotic			1	Roscovitine + Vam2 DN	Begin 14	1	1	Y	+	Round		Begin 14 + 10	Time point 10 minutes after "Begin 14"
2	DMSO	Begin 14	2	1	Y	+	Round			2	Roscovitine	Begin 14	2	1	Y	+	Triangular/Pre-Mitotic				Roscovitine + Vam2 DN	Begin 14	2	1	Y	+	Round		Begin 14 + 20	Time point 10 minutes after "Begin 14 + 10"
3	DMSO	Begin 14	3	1	Y	++	Triangular/Pre-Mitotic			3	Roscovitine	Begin 14	3	1	Y	+	Round				Roscovitine + Vam2 DN	Begin 14	3	1	Y	++	Round		+	Signal discernible by eye
4	DMSO	Begin 14	4	1	Y	+	Round			4	Roscovitine	Begin 14	4	1	Y	-	Round				Roscovitine + Vam2 DN	Begin 14	4	1	Y	+	Round		++	Signal clearly visible by eye
5	DMSO	Begin 14 + 10	1	1	Y	++	Round			5	Roscovitine	Begin 14	5	1	Y	+	Round				Roscovitine + Vam2 DN	Begin 14	5	1	Y	+	Round		+++	Bright signal
6	DMSO	Begin 14 + 10	2	1	Y	-	Triangular/Pre-Mitotic			6	Roscovitine	Begin 14	6	1	Y	++	Round				Roscovitine + Vam2 DN	Begin 14	6	1	Y	++	Round		-	No signal visible by eye
7	DMSO	Begin 14 + 10	3	1	Y	++	Round			7	Roscovitine	Begin 14	7	1	Y	-	Round				Roscovitine + Vam2 DN	Begin 14	7	1	Y	+	Round		Y	Visible CLIP signal
8	DMSO	Begin 14 + 10	4	1	Y	++	Round			8	Roscovitine	Begin 14	7	2	Y	+	Round				Roscovitine + Vam2 DN	Begin 14	8	1	Y	+	Round
9	DMSO	Begin 14 + 10	5	1	Y	+	Round			9	Roscovitine	Begin 14	8	1	Y	++	Round				Roscovitine + Vam2 DN	Begin 14	9	1	Y	++	Round
10	DMSO	Begin 14 + 10	6	1	Y	-	Triangular/Pre-Mitotic			10	Roscovitine	Begin 14	9	1	Y	++	Round				Roscovitine + Vam2 DN	Begin 14	10	1	Y	+++	Round
11	DMSO	Begin 14 + 10	7	1	Y	++	Round			11	Roscovitine	Begin 14	10	1	Y	+	Round				Roscovitine + Vam2 DN	Begin 14	11	1	Y	+	Round
12	DMSO	Begin 14 + 10	8	1	Y	+	Round			12	Roscovitine	Begin 14	11	1	Y	+	Round				Roscovitine + Vam2 DN	Begin 14	12	1	Y	-	Round
13	DMSO	Begin 14 + 10	9	1	Y	+	Round			13	Roscovitine	Begin 14	12	1	Y	-	Round				Roscovitine + Vam2 DN	Begin 14	13	1	Y	++	Round
14	DMSO	Begin 14 + 10	10	1	Y	+	Round			14	Roscovitine	Begin 14	13	1	Y	+	Round				Roscovitine + Vam2 DN	Begin 14	13	2	Y	+	Round
15	DMSO	Begin 14 + 10	10	2	Y	+	Round			15	Roscovitine	Begin 14	14	1	Y	+	Round				Roscovitine + Vam2 DN	Begin 14	14	1	Y	+	Round
16	DMSO	Begin 14 + 20	1	1	Y	+	Round			16	Roscovitine	Begin 14	15	1	Y	-	Round				Roscovitine + Vam2 DN	Begin 14	15	1	Y	-	Round
17	DMSO	Begin 14 + 20	2	1	Y	+	Round			17	Roscovitine	Begin 14	16	1	Y	-	Round				Roscovitine + Vam2 DN	Begin 14	16	1	Y	-	Round
18	DMSO	Begin 14 + 20	3	1	Y	++	Round			18	Roscovitine	Begin 14	17	1	Y	-	Round				Roscovitine + Vam2 DN	Begin 14	17	1	Y	++	Round
19	DMSO	Begin 14 + 20	3	2	Y	++	Round			19	Roscovitine	Begin 14	18	1	Y	+	Round				Roscovitine + Vam2 DN	Begin 14 + 10	1	1	Y	+	Round
20	DMSO	Begin 14 + 20	4	1	Y	+	Round			20	Roscovitine	Begin 14	19	1	Y	+	Triangular/Pre-Mitotic				Roscovitine + Vam2 DN	Begin 14 + 10	2	1	Y	-	Triangular/Pre-Mitotic
21	DMSO	Begin 14 + 20	5	1	Y	++	Round			21	Roscovitine	Begin 14	20	1	Y	-	Round				Roscovitine + Vam2 DN	Begin 14 + 10	3	1	Y	+	Round
22	DMSO	Begin 14 + 20	6	1	Y	+	Round			22	Roscovitine	Begin 14	21	1	Y	-	Round				Roscovitine + Vam2 DN	Begin 14 + 10	4	1	Y	+	Triangular/Pre-Mitotic
23	DMSO	Begin 14 + 20	6	2	Y	+	Round			23	Roscovitine	Begin 14	22	1	Y	++	Round				Roscovitine + Vam2 DN	Begin 14 + 10	5	1	Y	+	Round
24	DMSO	Begin 14 + 20	7	1	Y	++	Triangular/Pre-Mitotic			24	Roscovitine	Begin 14	23	1	Y	+	Round				Roscovitine + Vam2 DN	Begin 14 + 10	6	1	Y	+	Round
25	DMSO	Begin 14 + 20	8	1	Y	+	Round			25	Roscovitine	Begin 14	24	1	Y	-	Round				Roscovitine + Vam2 DN	Begin 14 + 10	7	1	Y	+	Round
26	DMSO	Begin 14 + 20	9	1	Y	+	Round			26	Roscovitine	Begin 14	25	1	Y	+	Round				Roscovitine + Vam2 DN	Begin 14 + 10	8	1	Y	+	Round
27	DMSO	Begin 14 + 20	10	1	Y	++	Round			27	Roscovitine	Begin 14	26	1	Y	+	Round				Roscovitine + Vam2 DN	Begin 14 + 10	9	1	Y	-	Round
										28	Roscovitine	Begin 14	27	1	Y	+	Round				Roscovitine + Vam2 DN	Begin 14 + 10	10	1	Y	+	Round
										29	Roscovitine	Begin 14	27	2	Y	-	Round				Roscovitine + Vam2 DN	Begin 14 + 10	11	1	Y	++	Round
										30	Roscovitine	Begin 14 + 10	1	1	Y	-	Round				Roscovitine + Vam2 DN	Begin 14 + 10	12	1	Y	+	Round
										31	Roscovitine	Begin 14 + 10	2	1	Y	-	Round				Roscovitine + Vam2 DN	Begin 14 + 10	13	1	Y	+	Round
										32	Roscovitine	Begin 14 + 10	3	1	Y	++	Round				Roscovitine + Vam2 DN	Begin 14 + 10	14	1	Y	+	Round
										33	Roscovitine	Begin 14 + 10	4	1	Y	+	Round				Roscovitine + Vam2 DN	Begin 14 + 10	14	2	Y	-	Round
										34	Roscovitine	Begin 14 + 10	5	1	Y	-	Round				Roscovitine + Vam2 DN	Begin 14 + 10	15	1	Y	++	Round
										35	Roscovitine	Begin 14 + 10	6	1	Y	-	Round
										36	Roscovitine	Begin 14 + 10	7	1	Y	+	Triangular/Pre-Mitotic
										37	Roscovitine	Begin 14 + 10	7	2	Y	-	Round
										38	Roscovitine	Begin 14 + 10	8	1	Y	-	Round
										39	Roscovitine	Begin 14 + 10	8	2	Y	+	Round
										40	Roscovitine	Begin 14 + 10	9	1	Y	+	Round
										41	Roscovitine	Begin 14 + 10	9	1	Y	-	Round
										42	Roscovitine	Begin 14 + 10	10	1	Y	-	Round
										43	Roscovitine	Begin 14 + 10	11	1	Y	++	Round
										44	Roscovitine	Begin 14 + 10	12	1	Y	+	Round

## Sheet: Cadherin Degradation
Condition: LacZ/DMSO							Condition: LacZ/Roscovitine
Trial	Embryo	# of cells	Cad (GFP) intensity			Trial	Embryo	# of cells	Cad (GFP) intensity		signal intensity
2018-11-06	1	2	+			2018-11-06	1	2	+		None	0
	2	2	++				2	2	+		Weak	+
	3	2	+				3	4	++		Average	++
	4	2	++				4	2	+		Strong	+++
	5	2	++				5	2	++
	6	2	++				6	2	+
	7	2	++				7	2	++
	8	4	+				8	2	+
	9	4	++			2018-12-17	1	2	++
	10	2	++				2	2	+
	12	2	+				3	2	++
	13	2	+				4	2	++
	14	2	+				5	2	++
	15	2	+				6	2	++
2018-12-17	1	4	+				7	2	++
	2	4	+				8	2	+
	3	2	+				9	2	+
	4	2	++				10	4	+
	5	4	+				11	4	++
	6	2	++
	7	4	+
	8	2	+
	9	2	++
Compiled
		No	Moderate	Strong
LacZ/DMSO	2018-12-17	0	76.9231	23.0769
	2018-11-06	0	50	50
	Mean	0	63.4615	36.5385
	STDEV	0	19.0375	19.0375
	SEM	0	13.4615	13.4615
LacZ/Rosc	2018-12-17	0	38.4615	61.5385
	2018-11-06	0	55.5556	44.4444
	Mean	0	47.0085	52.9915
	STDEV	0	12.0873	12.0873
	SEM	0	8.54701	8.54701

## Sheet: FGFR_Vam2_Roscovitine VD ratio
FGFR Rab7 whole analysis				FGFR Rab7 Vam2DN whole analysis
	image	vdratio			image	vdratio
1	1_1_FGFRvns Rab7CLIP DMSO CDC 2918.lif - Series007-1.tif	25.0982		1	1_1_FGFRvns Rab7CLIP Vam2DN DMSO 21918 CDC.lif - Series015-1.tif	8.30153
2	1_1_FGFRvns Rab7CLIP DMSO CDC 2918.lif - Series009-1.tif	5.18893		2	1_1_FGFRvns Rab7CLIP Vam2DN DMSO 21918 CDC.lif - Series020-1.tif	1.27434
3	1_1_FGFRvns Rab7CLIP DMSO CDC 2918.lif - Series016-1.tif	5.56199		3	1_1_FGFRvns Rab7CLIP Vam2DN DMSO 21918 CDC.lif - Series023-1.tif	3.09718
4	1_1_FGFRvns Rab7CLIP DMSO CDC 2918.lif - Series024-1.tif	4.80601		4	1_1_FGFRvns Rab7CLIP Vam2DN DMSO 21918 CDC.lif - Series025-1.tif	3.53349
5	1_1_FGFRvns Rab7CLIP LacZ DMSO 21918 CDC.lif - Series014-1.tif	1.91151		5	1_1_FGFRvns Rab7CLIP Vam2DN DMSO CDC 2917.lif - Series002-1.tif	8.73159
6	1_1_FGFRvns Rab7CLIP LacZ DMSO 21918 CDC.lif - Series016.tif	9.07586		6	1_1_FGFRvns Rab7CLIP Vam2DN DMSO CDC 2917.lif - Series013-1.tif	5.15517
7	1_1_FGFRvns Rab7CLIP LacZ DMSO 21918 CDC.lif - Series018-1.tif	18.6032		7	1_1_FGFRvns Rab7CLIP Vam2DN DMSO CDC 2917.lif - Series015-1.tif	2.43035
8	1_1_FGFRvns Rab7CLIP LacZ DMSO 21918 CDC.lif - Series036-1.tif	3.52263		8	1_1_FGFRvns Rab7CLIP Vam2DN DMSO CDC 2917.lif - Series019-1.tif	10.1374
9	1_2_FGFRvns Rab7CLIP DMSO CDC 2918.lif - Series007-1.tif	8.81358		9	1_1_FGFRvns Rab7CLIP Vam2DN DMSO CDC 2917.lif - Series022-1.tif	5.76761
11	1_2_FGFRvns Rab7CLIP DMSO CDC 2918.lif - Series009-1.tif	3.03586		11	1_2_FGFRvns Rab7CLIP Vam2DN DMSO 21918 CDC.lif - Series020-1.tif	3.0884
12	1_2_FGFRvns Rab7CLIP DMSO CDC 2918.lif - Series016-1.tif	7.88874		12	1_2_FGFRvns Rab7CLIP Vam2DN DMSO 21918 CDC.lif - Series025-1.tif	3.93665
13	1_2_FGFRvns Rab7CLIP LacZ DMSO 21918 CDC.lif - Series016-1.tif	3.87581		13	1_2_FGFRvns Rab7CLIP Vam2DN DMSO CDC 2917.lif - Series013-1.tif	4.04522
14	2_1_FGFRvns Rab7CLIP DMSO CDC 2918.lif - Series024-1.tif	2.60921		14	1_2_FGFRvns Rab7CLIP Vam2DN DMSO CDC 2917.lif - Series027-1.tif	2.79886
Mean		7.69166		Mean		4.79213
STDEV		6.81451		STDEV		2.70902
SEM		1.89001		SEM		0.724016

## Sheet: FGFR_Vam2_Roscovitine Rab4
Treatment: DMSO	(Control)	RAB	FGFR				Whole Cell
	image	averagered	averagegreen	enrichgreen_region_1	enrichgreen_region_2	enrichgreen_region_3	overlap	overlap_region_1	overlap_region_2	overlap_region_3
1	1_FGFRvns Rab4CLIP DMSO CDC 8617.lif - Series007.tif	0.133275	0.0581708	1.11855	0.962178	0.873966	0.102112	0.0882706	0.104686	0.127786
2	1_FGFRvns Rab4CLIP DMSO CDC 8617.lif - Series009.tif	0.0930227	0.0614287	0.891528	1.02436	1.07661	0.131002	0.0708839	0.167019	0.13428
3	1_FGFRvns Rab4CLIP DMSO CDC 8617.lif - Series011.tif	0.105889	0.0982229	0.87396	0.950846	1.2315	0.118271	0.0993497	0.11813	0.13467
4	1_FGFRvns Rab4CLIP DMSO CDC 8617.lif - Series016.tif	0.109627	0.0614985	1.02416	1.05559	0.88257	0.148578	0.106623	0.163982	0.178844
5	2_FGFRvns Rab4CLIP DMSO CDC 8617.lif - Series007.tif	0.148488	0.0620453	1.19178	0.829228	1.05198	0.0939279	0.102456	0.0702792	0.11893
6	2_FGFRvns Rab4CLIP DMSO CDC 8617.lif - Series009.tif	0.150241	0.0779799	1.13326	0.890117	1.02058	0.0870092	0.0300589	0.0509637	0.216488
7	2_FGFRvns Rab4CLIP DMSO CDC 8617.lif - Series011.tif	0.139618	0.130562	0.853516	1.02776	1.1235	0.100787	0.0603648	0.0982044	0.13972
8	2_FGFRvns Rab4CLIP DMSO CDC 8617.lif - Series016.tif	0.117005	0.0835703	0.908936	0.962907	1.11406	0.134757	0.0897447	0.144978	0.153809
Mean		0.124646	0.0791848	0.999461	0.962874	1.04685	0.114555	0.080969	0.11478	0.150566
STDEV		0.0212401	0.0250319	0.13447	0.0754864	0.121282	0.0219695	0.0259287	0.0422617	0.0323182
SEM		0.00750951	0.00885013	0.0475422	0.0266885	0.0428798	0.00776739	0.00916719	0.0149418	0.0114262
Treatment: Roscovitine	(Experimental)	RAB	FGFR				Whole Cell
	image	averagered	averagegreen	enrichgreen_region_1	enrichgreen_region_2	enrichgreen_region_3	overlap	overlap_region_1	overlap_region_2	overlap_region_3
1	1_FGFRvns CLIPRab4 Vam2DN Ros CDC 81517.lif - Series002.tif	0.168601	0.102252	1.29133	0.831155	0.897705	0.044246	0.00158061	0.0340339	0.146406
2	1_FGFRvns CLIPRab4 Vam2DN Ros CDC 81517.lif - Series006.tif	0.0795351	0.0785064	2.10118	0.508225	0.458074	0.118366	0.11419	0.102299	0.17104
3	1_FGFRvns CLIPRab4 Vam2DN Ros CDC 81517.lif - Series008.tif	0.0875568	0.10097	1.33998	0.837115	0.834801	0.0934073	0.0482739	0.0906503	0.195691
4	1_FGFRvns CLIPRab4 Vam2DN Ros CDC 81517.lif - Series011.tif	0.0685446	0.0661781	1.42113	0.97741	0.536297	0.0299874	0.0149326	0.0368347	0.0591586
5	1_FGFRvns CLIPRab4 Vam2DN Ros CDC 81517.lif - Series014.tif	0.202869	0.0851532	1.46619	0.847673	0.655976	0.0890768	0.0174134	0.1283	0.210087
6	1_FGFRvns CLIPRab4 Vam2DN Ros CDC 81517.lif - Series018.tif	0.101562	0.100503	1.446	0.904007	0.462631	0.0107363	0.000336668	0.0175044	0.0368434
7	2_FGFRvns CLIPRab4 Vam2DN Ros CDC 81517.lif - Series006.tif	0.12519	0.110139	1.6262	0.576134	0.914879	0.0434196	0.0167361	0.0563715	0.0915008
8	2_FGFRvns CLIPRab4 Vam2DN Ros CDC 81517.lif - Series008.tif	0.123514	0.104701	1.16977	1.0259	0.596687	0.0744635	0.0217005	0.0981172	0.173045
9	2_FGFRvns CLIPRab4 Vam2DN Ros CDC 81517.lif - Series011.tif	0.171811	0.122323	2.50256	0.552349	0.145415	0.0116762	0.00529442	0.0248551	0.0510434
10	2_FGFRvns CLIPRab4 Vam2DN Ros CDC 81517.lif - Series014.tif	0.18153	0.0945866	1.39415	0.879405	0.605108	0.0810128	0.0397569	0.114467	0.137216
11	2_FGFRvns CLIPRab4 Vam2DN Ros CDC 81517.lif - Series018.tif	0.10374	0.0779394	1.67603	0.821629	0.553639	0.0251208	0.00401518	0.0212535	0.0988764
12	3_FGFRvns CLIPRab4 Vam2DN Ros CDC 81517.lif - Series018.tif	0.11262	0.0922605	1.29116	1.04399	0.6726	0.0350842	0.00141393	0.0388595	0.0876839
13	4_FGFRvns CLIPRab4 Vam2DN Ros CDC 81517.lif - Series018.tif	0.107704	0.103206	1.27952	1.00739	0.546274	0.021018	0.0043397	0.0302344	0.0483792
Mean		0.125752	0.0952861	1.53886	0.831722	0.606161	0.0521242	0.0223065	0.0610601	0.115921
STDEV		0.0422852	0.0151468	0.374805	0.180452	0.205266	0.0350659	0.0313935	0.039684	0.0597529
SEM		0.0117278	0.00420095	0.103952	0.0500484	0.0569307	0.00972553	0.008707	0.0110064	0.0165725

## Sheet: FGFR_Vam2_Roscovitine Rab7
Treatment: DMSO	(Control)	RAB	FGFR				Whole Cell
	image	averagered	averagegreen	enrichgreen_region_1	enrichgreen_region_2	enrichgreen_region_3	overlap	overlap_region_1	overlap_region_2	overlap_region_3
1	1_1_FGFRvns Rab7CLIP DMSO CDC 2918.lif - Series007-1.tif	0.139738	0.0772926	1.07916	1.33986	0.55465	0.27341	0.181749	0.341686	0.222693
2	1_1_FGFRvns Rab7CLIP DMSO CDC 2918.lif - Series009-1.tif	0.0960357	0.0729827	0.744573	1.36532	0.827718	0.176781	0.0181692	0.214711	0.206001
3	1_1_FGFRvns Rab7CLIP DMSO CDC 2918.lif - Series016-1.tif	0.0543227	0.0702601	1.64185	1.01276	0.517153	0.133116	0.0801428	0.130051	0.262498
4	1_1_FGFRvns Rab7CLIP DMSO CDC 2918.lif - Series024-1.tif	0.0875224	0.092714	1.09471	1.10745	0.819091	0.104714	0.0104881	0.069792	0.243551
5	1_1_FGFRvns Rab7CLIP LacZ DMSO 21918 CDC.lif - Series016.tif	0.0540432	0.110901	1.81056	1.20809	0.0371868	0.377819	0.221456	0.541012	0.414407
6	1_1_FGFRvns Rab7CLIP LacZ DMSO 21918 CDC.lif - Series018-1.tif	0.04327	0.0742419	1.65608	0.945019	0.428193	0.261155	0.26979	0.30105	0.104305
7	1_1_FGFRvns Rab7CLIP LacZ DMSO 21918 CDC.lif - Series036-1.tif	0.0692103	0.100286	1.5034	0.885262	0.586991	0.1077	0.0943744	0.109137	0.144688
8	1_2_FGFRvns Rab7CLIP DMSO CDC 2918.lif - Series007-1.tif	0.102864	0.0532993	1.21288	1.27735	0.594019	0.125456	0.0855624	0.131828	0.16411
9	1_2_FGFRvns Rab7CLIP DMSO CDC 2918.lif - Series009-1.tif	0.0905254	0.072457	0.847934	1.22586	0.888854	0.0727086	0.00245037	0.0589121	0.124357
10	1_2_FGFRvns Rab7CLIP DMSO CDC 2918.lif - Series016-1.tif	0.0401302	0.0447578	1.54934	1.01156	0.67188	0.1579	0.0773343	0.15845	0.264727
11	1_2_FGFRvns Rab7CLIP DMSO CDC 2918.lif - Series024-1.tif	0.0285276	0.0381768	0.942652	1.14316	0.8751	0.22807	0.0356048	0.274221	0.34021
12	1_2_FGFRvns Rab7CLIP LacZ DMSO 21918 CDC.lif - Series016-1.tif	0.0659719	0.127815	1.9117	0.941351	0.283455	0.0761114	0.0466987	0.117156	0.0790532
13	2_1_FGFRvns Rab7CLIP LacZ DMSO 21918 CDC.lif - Series014-1.tif	0.0305108	0.0768693	1.21111	1.28107	0.517853	0.131542	0.0521938	0.181794	0.1432
14	2_2_FGFRvns Rab7CLIP LacZ DMSO 21918 CDC.lif - Series014-1.tif	0.0570809	0.136484	1.57827	0.610725	0.99223	0.191156	0.00808217	0.0474069	0.505896
Mean		0.0685538	0.0820384	1.34173	1.09677	0.613884	0.172688	0.0845783	0.191229	0.229978
STDEV		0.0314894	0.0289588	0.370245	0.209686	0.259828	0.086536	0.0832181	0.13533	0.122237
SEM		0.00841589	0.00773957	0.0989522	0.0560408	0.0694419	0.0231277	0.022241	0.0361685	0.0326692
Treatment: Roscovitine	(Experimental)	RAB	FGFR				Whole Cell
	image	averagered	averagegreen	enrichgreen_region_1	enrichgreen_region_2	enrichgreen_region_3	overlap	overlap_region_1	overlap_region_2	overlap_region_3
1	1_1_FGFRvns Rab7CLIP Ros CDC 2918.lif - Series013-1.tif	0.095761	0.0724621	2.37582	0.905564	0.221513	0.152076	0.0884813	0.259368	0.169092
2	1_1_FGFRvns Rab7CLIP Ros CDC 2918.lif - Series015-1.tif	0.0875189	0.0838882	1.86862	0.88903	0.400485	0.127581	0.118142	0.128415	0.162695
3	1_1_FGFRvns Rab7CLIP Ros CDC 2918.lif - Series024-1.tif	0.0506694	0.0625681	2.0878	0.961331	0.475095	0.174061	0.101363	0.282581	0.170157
4	1_1_FGFRvns Rab7CLIP Vam2DN Rosc 21918 CDC.lif - Series027-1.tif	0.0523241	0.0484124	1.21245	1.25602	0.577842	0.0309329	0.00329132	0.0308888	0.0723455
5	1_1_FGFRvns Rab7CLIP Vam2DN Rosc 21918 CDC.lif - Series029-1.tif	0.0566627	0.0483604	1.1819	1.23716	0.512904	0.105335	0.0956536	0.0996186	0.144861
6	1_1_FGFRvns Rab7CLIP Vam2DN Rosc 21918 CDC.lif - Series032-1.tif	0.103372	0.0495265	1.35998	0.934049	0.793409	0.117115	0.00533219	0.0568561	0.345156
7	1_2_FGFRvns Rab7CLIP Ros CDC 2918.lif - Series013-1.tif	0.0684045	0.0489989	1.86302	0.78992	0.438322	0.130113	0.180483	0.0591378	0.0943177
8	1_2_FGFRvns Rab7CLIP Ros CDC 2918.lif - Series015-1.tif	0.144394	0.120619	2.23151	0.636574	0.345311	0.104976	0.0552452	0.166742	0.252382
9	1_2_FGFRvns Rab7CLIP Ros CDC 2918.lif - Series017-1.tif	0.062192	0.0823546	2.15976	0.749075	0.2253	0.16395	0.0865842	0.260651	0.44622
10	1_2_FGFRvns Rab7CLIP Ros CDC 2918.lif - Series022-1.tif	0.097362	0.0839965	1.53532	0.791032	0.704576	0.171143	0.0653377	0.269711	0.264339
11	1_2_FGFRvns Rab7CLIP Ros CDC 2918.lif - Series024-1.tif	0.0306986	0.0330484	1.26395	1.26795	0.623545	0.139046	0.0840292	0.169717	0.147675
12	2_1_FGFRvns Rab7CLIP Ros CDC 2918.lif - Series013-1.tif	0.0846018	0.0686485	1.96003	0.900839	0.350155	0.234584	0.241803	0.257001	0.136804
13	2_1_FGFRvns Rab7CLIP Ros CDC 2918.lif - Series017-1.tif	0.0185576	0.060997	1.20504	1.06615	0.551388	0.0830229	0.0361095	0.114007	0.115337
14	2_1_FGFRvns Rab7CLIP Ros CDC 2918.lif - Series022-1.tif	0.0359802	0.0597183	1.735	0.920105	0.525594	0.11245	0.122294	0.115976	0.0806733
15	2_1_FGFRvns Rab7CLIP Ros CDC 2918.lif - Series026-1.tif	0.109733	0.0918203	1.65796	0.92657	0.581045	0.136007	0.119589	0.154153	0.141029
16	2_1_FGFRvns Rab7CLIP Ros CDC 2918.lif - Series028-1.tif	0.0765588	0.0469796	1.05021	1.01298	0.928118	0.0951115	0.00735048	0.0978131	0.196636
17	2_2_FGFRvns Rab7CLIP Ros CDC 2918.lif - Series013-1.tif	0.0579121	0.0571616	2.09922	0.753821	0.368497	0.106755	0.113328	0.0938339	0.107839
18	2_2_FGFRvns Rab7CLIP Ros CDC 2918.lif - Series017-1.tif	0.0335414	0.0867055	1.90948	0.862289	0.333681	0.0786714	0.0405524	0.119071	0.145465
19	2_2_FGFRvns Rab7CLIP Ros CDC 2918.lif - Series022-1.tif	0.0378471	0.055928	1.33365	1.24284	0.588662	0.124716	0.0731124	0.170752	0.106158
20	2_2_FGFRvns Rab7CLIP Ros CDC 2918.lif - Series026-1.tif	0.124066	0.104131	1.60018	0.872499	0.609504	0.145345	0.0965254	0.167543	0.223254
Mean		0.0714078	0.0683162	1.68455	0.94879	0.507747	0.12665	0.0867304	0.153692	0.176122
STDEV		0.0339276	0.0220879	0.402328	0.182383	0.180629	0.0426099	0.0578082	0.0768204	0.0927245
SEM		0.00758645	0.00493901	0.0899632	0.040782	0.0403899	0.00952785	0.0129263	0.0171776	0.0207338

## Sheet: FGFR_Vam2_Roscovitine Rab11
Treatment: DMSO	(Control)	RAB	FGFR				Whole Cell
	image	averagered	averagegreen	enrichgreen_region_1	enrichgreen_region_2	enrichgreen_region_3	overlap	overlap_region_1	overlap_region_2	overlap_region_3
1	1_FGFRvns CLIPRab11 DMSO CDC 81517.lif - Series009.tif	0.140897	0.0769739	2.05212	0.455615	0.684651	0.0461457	0.0162697	0.0175038	0.162631
2	1_FGFRvns CLIPRab11 DMSO CDC 81517.lif - Series011.tif	0.1568	0.118632	2.9156	0.151956	0.439628	0.00459302	0.000149343	0.00206992	0.0277732
3	1_FGFRvns CLIPRab11 DMSO CDC 81517.lif - Series013.tif	0.0915891	0.0765667	1.96035	0.647924	0.736112	0.0172618	0.00251982	0.00466068	0.0505808
4	1_FGFRvns CLIPRab11 DMSO CDC 81517.lif - Series020.tif	0.1231	0.119248	2.75481	0.454053	0.0857097	0.0115587	0.0095008	0.0178454	0.0301047
5	1_FGFRvns CLIPRab11 DMSO CDC 81517.lif - Series022.tif	0.094106	0.0553028	2.47736	0.43149	0.436873	0.0614999	0.066961	0.0224331	0.0814958
6	2_FGFRvns CLIPRab11 DMSO CDC 81517.lif - Series003.tif	0.182216	0.119175	2.33066	0.540724	0.393379	0.02678	0.00939042	0.0339258	0.106158
7	2_FGFRvns CLIPRab11 DMSO CDC 81517.lif - Series005.tif	0.178848	0.0868493	2.42864	0.495287	0.316034	0.011869	0.0046008	0.00675184	0.0746631
8	2_FGFRvns CLIPRab11 DMSO CDC 81517.lif - Series011.tif	0.0666566	0.0614611	2.10317	0.928044	0.320392	0.117584	0.128847	0.118963	0.0631508
9	2_FGFRvns CLIPRab11 DMSO CDC 81517.lif - Series013.tif	0.114893	0.0769301	2.5154	0.604008	0.440009	0.0238772	0.00665228	0.0171292	0.0923598
10	2_FGFRvns CLIPRab11 DMSO CDC 81517.lif - Series018.tif	0.127196	0.144183	1.87931	0.493939	0.797029	0.0391643	0.0284252	0.0248011	0.0772613
11	2_FGFRvns CLIPRab11 DMSO CDC 81517.lif - Series020.tif	0.159476	0.119257	2.8319	0.433311	0.239709	0.00684132	0.00346761	0.00686677	0.0365841
12	2_FGFRvns CLIPRab11 DMSO CDC 81517.lif - Series022.tif	0.174197	0.0916087	2.11594	0.36442	0.710389	0.0120065	0.000687625	0.0139101	0.052346
Mean		0.134165	0.0955156	2.36377	0.500064	0.466659	0.0315984	0.0231226	0.023905	0.0712591
STDEV		0.0376872	0.0278061	0.349243	0.183496	0.220965	0.0321384	0.0381442	0.031326	0.0379024
SEM		0.0108793	0.00802692	0.100818	0.0529706	0.0637872	0.00927756	0.0110113	0.00904304	0.0109415
Treatment: Roscovitine	(Experimental)	RAB	FGFR				Whole Cell
	image	averagered	averagegreen	enrichgreen_region_1	enrichgreen_region_2	enrichgreen_region_3	overlap	overlap_region_1	overlap_region_2	overlap_region_3
1	1_FGFRvns CLIPRab11 Ros Vam2DN CDC 81517.lif - Series002.tif	0.122057	0.0738889	2.29823	0.561419	0.394744	0.0303216	0.0279389	0.00970289	0.0784746
2	1_FGFRvns CLIPRab11 Ros Vam2DN CDC 81517.lif - Series005.tif	0.129715	0.101235	2.0208	0.67193	0.536282	0.0109098	0.00114645	0.00127015	0.0556753
3	1_FGFRvns CLIPRab11 Ros Vam2DN CDC 81517.lif - Series007.tif	0.123242	0.0955749	2.24967	0.426806	0.29753	0.038939	0.0310032	0.0615836	0.0636595
4	1_FGFRvns CLIPRab11 Ros Vam2DN CDC 81517.lif - Series011.tif	0.138289	0.05671	1.66987	0.749443	0.679418	0.133247	0.166453	0.0940362	0.11242
5	1_FGFRvns CLIPRab11 Ros Vam2DN CDC 81517.lif - Series013.tif	0.170573	0.113209	1.90019	0.397678	0.925734	0.052716	0.000235444	0.0126775	0.181781
6	1_FGFRvns CLIPRab11 Ros Vam2DN CDC 81517.lif - Series015.tif	0.169458	0.0995285	1.95161	0.416269	0.776585	0.015751	0.00191625	0.000946472	0.061544
7	1_FGFRvns CLIPRab11 Ros Vam2DN CDC 81517.lif - Series019.tif	0.191363	0.0781435	1.27617	0.895545	0.874878	0.0311185	0.0368108	0.0135436	0.0469111
8	2_FGFRvns CLIPRab11 Ros Vam2DN CDC 81517.lif - Series002.tif	0.184282	0.0862924	1.89529	0.629317	0.451786	0.00893196	0.00194338	0.0116362	0.040893
9	2_FGFRvns CLIPRab11 Ros Vam2DN CDC 81517.lif - Series005.tif	0.0984457	0.0886871	1.75687	0.86802	0.47991	0.0382159	0.00787634	0.0608148	0.088
10	2_FGFRvns CLIPRab11 Ros Vam2DN CDC 81517.lif - Series007.tif	0.126251	0.138513	1.56517	0.654066	0.760765	0.0165048	0.000424749	0.0044368	0.0988534
11	2_FGFRvns CLIPRab11 Ros Vam2DN CDC 81517.lif - Series011.tif	0.180703	0.0860459	1.68603	0.746375	0.711809	0.0911448	0.0734955	0.138093	0.0667468
12	2_FGFRvns CLIPRab11 Ros Vam2DN CDC 81517.lif - Series015.tif	0.143462	0.0797313	1.81846	0.643731	0.793436	0.0533994	0.00821206	0.0053896	0.16245
13	2_FGFRvns CLIPRab11 Ros Vam2DN CDC 81517.lif - Series019.tif	0.199009	0.0704302	1.65608	0.71281	0.783946	0.0371158	0.0317184	0.0287577	0.0561805
14	3_FGFRvns CLIPRab11 Ros Vam2DN CDC 81517.lif - Series019.tif	0.153854	0.104996	1.97216	0.75821	0.187969	0.0109606	0.00483092	0.0189542	0.038172
15	4_FGFRvns CLIPRab11 Ros Vam2DN CDC 81517.lif - Series019.tif	0.186615	0.0894513	1.86303	0.609793	0.58886	0.0295563	0.0193404	0.0409907	0.0495331
Mean		0.154488	0.0908291	1.83864	0.649428	0.616243	0.0399222	0.0275564	0.0335222	0.0800863
STDEV		0.0309331	0.0196087	0.258412	0.151467	0.218559	0.0335314	0.0433891	0.0396761	0.0429904
SEM		0.00798689	0.00506294	0.0667218	0.0391086	0.0564317	0.00865778	0.011203	0.0102443	0.0111001
