# Supplementary material for: Cyclin-dependent Kinase 1 and Aurora Kinase choreograph mitotic storage and redistribution of a growth factor receptor
Source: PLoS Biol. 2021 Jan 4;19(1):e3001029. doi: 10.1371/journal.pbio.3001029 (PMC7808676; doi:10.1371/journal.pbio.3001029)
Supplement: S6 Data — (XLSX) [file pbio.3001029.s014.xlsx]

## Sheet: FGFR Venus Cdki
Mesp>LacZ (Control)
	FGFR		plasma membrane associated	peripheral cytoplasm	deep cytoplasm
Cell	averagegreen	vdratio	enrichgreen_region_1	enrichgreen_region_2	enrichgreen_region_3
1	3.44322	1.20172	1.59165	0.939394	0.21074
2	3.44599	1.06738	1.09346	1.1178	0.650473
3	3.36762	0.417628	0.763745	1.24708	0.915327
4	3.5887	0.647152	1.40374	1.00869	0.426919
5	3.53151	1.21772	1.38359	0.764996	0.834632
6	2.69	1.0147	1.30371	0.962525	0.573241
AVERAGE	3.34451	0.927716	1.25665	1.00675	0.601889
STDEV	0.300985	0.295848	0.265133	0.150018	0.237769
SEM	0.122877	0.12078	0.10824	0.0612444	0.097069
Mesp>Cdki (Experimental)
	FGFR		plasma membrane associated	peripheral cytoplasm	deep cytoplasm
Cell	averagegreen	vdratio	enrichgreen_region_1	enrichgreen_region_2	enrichgreen_region_3
1	2.43654	2.53546	1.08325	1.31179	0.31534
2	3.17043	0.649727	1.05789	1.13248	0.653204
3	2.69152	2.2058	0.680781	1.44002	0.670317
4	3.40452	1.26465	0.786739	1.29831	0.770601
5	3.47415	2.8081	0.934746	1.51369	0.300949
6	3.40778	2.63045	0.964092	1.33941	0.555373
7	3.49896	1.10727	0.973401	1.00526	1.01868
8	2.81883	2.63455	1.22811	1.04134	0.551195
9	3.20264	8.51425	0.98697	1.38008	0.266119
10	2.4677	11.2984	1.1355	1.2655	0.442696
11	4.05694	2.67472	0.975102	1.37704	0.312245
12	2.62728	0.96508	1.14626	1.24756	0.491122
13	1.7874	3.1813	0.88355	0.775278	1.56514
14	3.20031	4.15437	1.30984	1.12879	0.469356
15	2.85609	2.02748	1.30191	1.02373	0.410898
16	2.55948	1.09484	1.31386	1.04574	0.386938
AVERAGE	2.97879	3.10915	1.04762	1.20788	0.573761
STDEV	0.534832	2.76742	0.180178	0.189559	0.319823
SEM	0.122699	0.63489	0.0413356	0.0434879	0.0733724

## Sheet: Cdki Cell Cycle arrest
*Cells (Post-mitotic HP/ATM pair)												Percents
	Arrest	Cdki										Arrest	Cdki
Experiment	Pre-mitotic	Prophase	Metaphase	Anaphase	Post-Mitotic	Other	Binucleated	Total cells scored				Pre-mitotic	Prophase	Metaphase	Anaphase	Post-Mitotic	Binucleated
42415	20	0	0	1	1	0	0	22				90.9091	0	0	4.54545	4.54545	0
5415	16	6	0	2	4	0	0	28				57.1429	21.4286	0	7.14286	14.2857	0
Averages	18	3	0	1.5	2.5	0	0	50			Averages	74.026	10.7143	0	5.84416	9.41558	0
STDEV	2.82843	4.24264	0	0.707107	2.12132	0	0	4.24264			STDEV	23.8763	15.1523	0	1.83664	6.8874	0
SEM	2	3	0	0.5	1.5	0	0	3			SEM	16.8831	10.7143	0	1.2987	4.87013	0
												Percents
	Controls	LacZ	(At collection: Stage 16)									Arrest	Controls
Experiment	Pre-mitotic	Prophase	Metaphase	Anaphase	Post-Mitotic	Other	Binucleated	Total cells scored				Pre-mitotic	Prophase	Metaphase	Anaphase	Post-Mitotic	Binucleated
42415	0	0	0	0	60	0	0	60				0	0	0	0	100	0
5415	0	0	0	0	60	0	0	60				0	0	0	0	100	0
Averages	0	0	0	0	60	0	0	120			Averages	0	0	0	0	100	0
STDEV	0	0	0	0	0	0	0	0			STDEV	0	0	0	0	0	0
SEM	0	0	0	0	0	0	0	0			SEM	0	0	0	0	0	0

## Sheet: Cdki Induction
Cells/side
		Absolute Counts				Percentages
Date	Sample	Cells/side Decreased	Cells/side Normal	Cells/side Increased	Count Totals	Cells/side Decreased	Cells/side Normal	Cells/side Increased
2014-09-25		0	22	0	22	0	100	0
2014-09-26		0	44	2	46	0	95.6522	4.34783
CDC		0	47	0	47	0	100	0
AVERAGES						0	97.8261	2.17391
STDEV						0	3.07438	3.07438
SEM						0	2.17391	2.17391
2014-09-25	Cdki	14	3	0	17	82.3529	17.6471	0
2014-09-26		24	2	0	26	92.3077	7.69231	0
CDC		34	10	0	44	77.2727	22.7273	0
AVERAGES						87.3303	12.6697	0
STDEV						7.03907	7.03907	0
SEM						4.97738	4.97738	0
