# Supplementary material for: Cyclin-dependent Kinase 1 and Aurora Kinase choreograph mitotic storage and redistribution of a growth factor receptor
Source: PLoS Biol. 2021 Jan 4;19(1):e3001029. doi: 10.1371/journal.pbio.3001029 (PMC7808676; doi:10.1371/journal.pbio.3001029)
Supplement: S7 Data — (XLSX) [file pbio.3001029.s015.xlsx]

## Sheet: FGFR Rab4 Overap
	Pre-mitotic				Prophase				Metaphase				Anaphase				Post-mitotic
		plasma membrane associated	peripheral cytoplasm	deep cytoplasm		plasma membrane associated	peripheral cytoplasm	deep cytoplasm		plasma membrane associated	peripheral cytoplasm	deep cytoplasm		plasma membrane associated	peripheral cytoplasm	deep cytoplasm		plasma membrane associated	peripheral cytoplasm	deep cytoplasm
Cell	Overlap	overlap_region_1	overlap_region_2	overlap_region_3	overlap	overlap_region_1	overlap_region_2	overlap_region_3	overlap	overlap_region_1	overlap_region_2	overlap_region_3	overlap	overlap_region_1	overlap_region_2	overlap_region_3	overlap	overlap_region_1	overlap_region_2	overlap_region_3
1	0.252312	0.173038	0.342539	0.425266	0.337376	0.197216	0.354334	0.567484	0.380201	0.0861248	0.0523644	0.499181	0.489029	0.0763469	0.115274	0.665531	0.159533	0.013365	0.066196	0.478826
2	0.142008	0.0599084	0.171447	0.257746	0.343522	0.0339383	0.170935	0.624095	0.333348	0.147955	0.252179	0.483885	0.225905	0.0897938	0.249128	0.38206	0.264383	0.00320702	0.119093	0.495699
3	0.0842868	0.110205	0.0434878	0.151019	0.0355933	0.00016592	0.0153895	0.0745551	0.237806	0	0.0573694	0.59265	0.227014	0.121101	0.14456	0.448825	0.25491	0.111792	0.451186	0.699187
4	0.0940784	0.0374378	0.0758848	0.204221	0.0663034	0.01418	0.0269664	0.280904	0.295133	0.0687113	0.167841	0.455789	0.284948	0.0166931	0.131125	0.699454	0.189097	0.0564807	0.121575	0.444608
5	0.488798	0.404376	0.655453	0.787933	0.292922	0.278647	0.13682	0.531386	0.237041	0.146444	0.176242	0.390379	0.126188	0.00949765	0.0732508	0.273463	0.232819	0.142343	0.344586	0.56515
6	0.108577	0.0725833	0.143474	0.214045	0.0469657	0.0301055	0.0422398	0.10498	0.155102	0.104767	0.0921244	0.415451	0.33971	0.33145	0.197197	0.454151	0.114741	0	0.0737607	0.292897
7	0.06789	0.0176957	0.143431	0.0912887					0.237041	0.146444	0.176242	0.390379	0.265708	0.186657	0.110094	0.48991	0.216703	0.0874538	0.450911	0.759301
8	0.168548	0.143059	0.21972	0.447044									0.381859	0.394793	0.299073	0.450848	0.203014	0.0792398	0.191908	0.378869
9	0.46007	0.42388	0.501245	0.560144									0.408792	0.132127	0.507776	0.59447	0.306371	0.18878	0.299107	0.653537
10	0.443595	0.337085	0.571191	0.656669									0.233633	0.0966024	0.1672	0.453453
11	0.134232	0.0932012	0.175346	0.199913									0.269313	0.0199707	0.10202	0.472956
12	0.325493	0.308559	0.37192	0.576261									0.340468	0.0472728	0.0730227	0.574345
13	0.191774	0.113728	0.132846	0.401686
14	0.128841	0.110157	0.101523	0.436764
15	0.0525696	0.0330609	0.0228625	0.127764
16	0.318689	0.244096	0.385245	0.772137
17	0.299316	0.272688	0.319192	0.412576
18	0.157606	0.129975	0.208508	0.101778
19	0.137025	0.103515	0.134964	0.338655
20	0.205752	0.130826	0.368966	0.130435
21	0.378383	0.339254	0.361653	0.628116
22	0.0950798	0.0167162	0.0704101	0.412919
23	0.207229	0.191031	0.147429	0.607074
24	0.361863	0.3256	0.393416	0.491282
25	0.333591	0.172691	0.50764	0.635945
26	0.146884	0.0425444	0.181391	0.247553
27	0.518018	0.49366	0.625158	0.435266
Mean	0.233426	0.181503	0.273198	0.398204	0.187114	0.0923756	0.124447	0.363901	0.267953	0.100064	0.139195	0.461102	0.299381	0.126859	0.18081	0.496622	0.21573	0.0758513	0.235369	0.529786
STDEV	0.136801	0.133668	0.18003	0.20452	0.151943	0.116274	0.129086	0.242837	0.0743529	0.0544793	0.0739162	0.0723298	0.0978194	0.122768	0.123762	0.119416	0.057705	0.0651175	0.154968	0.153234
SEM	0.0263274	0.0257245	0.0346468	0.0393599	0.0620303	0.0474687	0.0526992	0.0991376	0.0281028	0.0205912	0.0279377	0.0273381	0.028238	0.0354402	0.035727	0.0344725	0.019235	0.0217058	0.051656	0.051078
