# Supplementary material for: Cyclin-dependent Kinase 1 and Aurora Kinase choreograph mitotic storage and redistribution of a growth factor receptor
Source: PLoS Biol. 2021 Jan 4;19(1):e3001029. doi: 10.1371/journal.pbio.3001029 (PMC7808676; doi:10.1371/journal.pbio.3001029)
Supplement: S8 Data — (XLSX) [file pbio.3001029.s016.xlsx]

## Sheet: FGFR_Vam2_Roscovitine Rab11
Treatment: DMSO	(Control)	RAB	FGFR				Whole Cell
	image	averagered	averagegreen	enrichgreen_region_1	enrichgreen_region_2	enrichgreen_region_3	overlap	overlap_region_1	overlap_region_2	overlap_region_3
1	1_FGFRvns CLIPRab11 DMSO CDC 81517.lif - Series009.tif	0.140897	0.0769739	2.05212	0.455615	0.684651	0.0461457	0.0162697	0.0175038	0.162631
2	1_FGFRvns CLIPRab11 DMSO CDC 81517.lif - Series011.tif	0.1568	0.118632	2.9156	0.151956	0.439628	0.00459302	0.000149343	0.00206992	0.0277732
3	1_FGFRvns CLIPRab11 DMSO CDC 81517.lif - Series013.tif	0.0915891	0.0765667	1.96035	0.647924	0.736112	0.0172618	0.00251982	0.00466068	0.0505808
4	1_FGFRvns CLIPRab11 DMSO CDC 81517.lif - Series020.tif	0.1231	0.119248	2.75481	0.454053	0.0857097	0.0115587	0.0095008	0.0178454	0.0301047
5	1_FGFRvns CLIPRab11 DMSO CDC 81517.lif - Series022.tif	0.094106	0.0553028	2.47736	0.43149	0.436873	0.0614999	0.066961	0.0224331	0.0814958
6	2_FGFRvns CLIPRab11 DMSO CDC 81517.lif - Series003.tif	0.182216	0.119175	2.33066	0.540724	0.393379	0.02678	0.00939042	0.0339258	0.106158
7	2_FGFRvns CLIPRab11 DMSO CDC 81517.lif - Series005.tif	0.178848	0.0868493	2.42864	0.495287	0.316034	0.011869	0.0046008	0.00675184	0.0746631
8	2_FGFRvns CLIPRab11 DMSO CDC 81517.lif - Series011.tif	0.0666566	0.0614611	2.10317	0.928044	0.320392	0.117584	0.128847	0.118963	0.0631508
9	2_FGFRvns CLIPRab11 DMSO CDC 81517.lif - Series013.tif	0.114893	0.0769301	2.5154	0.604008	0.440009	0.0238772	0.00665228	0.0171292	0.0923598
10	2_FGFRvns CLIPRab11 DMSO CDC 81517.lif - Series018.tif	0.127196	0.144183	1.87931	0.493939	0.797029	0.0391643	0.0284252	0.0248011	0.0772613
11	2_FGFRvns CLIPRab11 DMSO CDC 81517.lif - Series020.tif	0.159476	0.119257	2.8319	0.433311	0.239709	0.00684132	0.00346761	0.00686677	0.0365841
12	2_FGFRvns CLIPRab11 DMSO CDC 81517.lif - Series022.tif	0.174197	0.0916087	2.11594	0.36442	0.710389	0.0120065	0.000687625	0.0139101	0.052346
Mean		0.134165	0.0955156	2.36377	0.500064	0.466659	0.0315984	0.0231226	0.023905	0.0712591
STDEV		0.0376872	0.0278061	0.349243	0.183496	0.220965	0.0321384	0.0381442	0.031326	0.0379024
SEM		0.0108793	0.00802692	0.100818	0.0529706	0.0637872	0.00927756	0.0110113	0.00904304	0.0109415
Treatment: Roscovitine	(Experimental)	RAB	FGFR				Whole Cell
	image	averagered	averagegreen	enrichgreen_region_1	enrichgreen_region_2	enrichgreen_region_3	overlap	overlap_region_1	overlap_region_2	overlap_region_3
1	1_FGFRvns CLIPRab11 Ros Vam2DN CDC 81517.lif - Series002.tif	0.122057	0.0738889	2.29823	0.561419	0.394744	0.0303216	0.0279389	0.00970289	0.0784746
2	1_FGFRvns CLIPRab11 Ros Vam2DN CDC 81517.lif - Series005.tif	0.129715	0.101235	2.0208	0.67193	0.536282	0.0109098	0.00114645	0.00127015	0.0556753
3	1_FGFRvns CLIPRab11 Ros Vam2DN CDC 81517.lif - Series007.tif	0.123242	0.0955749	2.24967	0.426806	0.29753	0.038939	0.0310032	0.0615836	0.0636595
4	1_FGFRvns CLIPRab11 Ros Vam2DN CDC 81517.lif - Series011.tif	0.138289	0.05671	1.66987	0.749443	0.679418	0.133247	0.166453	0.0940362	0.11242
5	1_FGFRvns CLIPRab11 Ros Vam2DN CDC 81517.lif - Series013.tif	0.170573	0.113209	1.90019	0.397678	0.925734	0.052716	0.000235444	0.0126775	0.181781
6	1_FGFRvns CLIPRab11 Ros Vam2DN CDC 81517.lif - Series015.tif	0.169458	0.0995285	1.95161	0.416269	0.776585	0.015751	0.00191625	0.000946472	0.061544
7	1_FGFRvns CLIPRab11 Ros Vam2DN CDC 81517.lif - Series019.tif	0.191363	0.0781435	1.27617	0.895545	0.874878	0.0311185	0.0368108	0.0135436	0.0469111
8	2_FGFRvns CLIPRab11 Ros Vam2DN CDC 81517.lif - Series002.tif	0.184282	0.0862924	1.89529	0.629317	0.451786	0.00893196	0.00194338	0.0116362	0.040893
9	2_FGFRvns CLIPRab11 Ros Vam2DN CDC 81517.lif - Series005.tif	0.0984457	0.0886871	1.75687	0.86802	0.47991	0.0382159	0.00787634	0.0608148	0.088
10	2_FGFRvns CLIPRab11 Ros Vam2DN CDC 81517.lif - Series007.tif	0.126251	0.138513	1.56517	0.654066	0.760765	0.0165048	0.000424749	0.0044368	0.0988534
11	2_FGFRvns CLIPRab11 Ros Vam2DN CDC 81517.lif - Series011.tif	0.180703	0.0860459	1.68603	0.746375	0.711809	0.0911448	0.0734955	0.138093	0.0667468
12	2_FGFRvns CLIPRab11 Ros Vam2DN CDC 81517.lif - Series015.tif	0.143462	0.0797313	1.81846	0.643731	0.793436	0.0533994	0.00821206	0.0053896	0.16245
13	2_FGFRvns CLIPRab11 Ros Vam2DN CDC 81517.lif - Series019.tif	0.199009	0.0704302	1.65608	0.71281	0.783946	0.0371158	0.0317184	0.0287577	0.0561805
14	3_FGFRvns CLIPRab11 Ros Vam2DN CDC 81517.lif - Series019.tif	0.153854	0.104996	1.97216	0.75821	0.187969	0.0109606	0.00483092	0.0189542	0.038172
15	4_FGFRvns CLIPRab11 Ros Vam2DN CDC 81517.lif - Series019.tif	0.186615	0.0894513	1.86303	0.609793	0.58886	0.0295563	0.0193404	0.0409907	0.0495331
Mean		0.154488	0.0908291	1.83864	0.649428	0.616243	0.0399222	0.0275564	0.0335222	0.0800863
STDEV		0.0309331	0.0196087	0.258412	0.151467	0.218559	0.0335314	0.0433891	0.0396761	0.0429904
SEM		0.00798689	0.00506294	0.0667218	0.0391086	0.0564317	0.00865778	0.011203	0.0102443	0.0111001

## Sheet: FGFR_Vam2_Roscovitine Rab4
Treatment: DMSO	(Control)	RAB	FGFR				Whole Cell
	image	averagered	averagegreen	enrichgreen_region_1	enrichgreen_region_2	enrichgreen_region_3	overlap	overlap_region_1	overlap_region_2	overlap_region_3
1	1_FGFRvns Rab4CLIP DMSO CDC 8617.lif - Series007.tif	0.133275	0.0581708	1.11855	0.962178	0.873966	0.102112	0.0882706	0.104686	0.127786
2	1_FGFRvns Rab4CLIP DMSO CDC 8617.lif - Series009.tif	0.0930227	0.0614287	0.891528	1.02436	1.07661	0.131002	0.0708839	0.167019	0.13428
3	1_FGFRvns Rab4CLIP DMSO CDC 8617.lif - Series011.tif	0.105889	0.0982229	0.87396	0.950846	1.2315	0.118271	0.0993497	0.11813	0.13467
4	1_FGFRvns Rab4CLIP DMSO CDC 8617.lif - Series016.tif	0.109627	0.0614985	1.02416	1.05559	0.88257	0.148578	0.106623	0.163982	0.178844
5	2_FGFRvns Rab4CLIP DMSO CDC 8617.lif - Series007.tif	0.148488	0.0620453	1.19178	0.829228	1.05198	0.0939279	0.102456	0.0702792	0.11893
6	2_FGFRvns Rab4CLIP DMSO CDC 8617.lif - Series009.tif	0.150241	0.0779799	1.13326	0.890117	1.02058	0.0870092	0.0300589	0.0509637	0.216488
7	2_FGFRvns Rab4CLIP DMSO CDC 8617.lif - Series011.tif	0.139618	0.130562	0.853516	1.02776	1.1235	0.100787	0.0603648	0.0982044	0.13972
8	2_FGFRvns Rab4CLIP DMSO CDC 8617.lif - Series016.tif	0.117005	0.0835703	0.908936	0.962907	1.11406	0.134757	0.0897447	0.144978	0.153809
Mean		0.124646	0.0791848	0.999461	0.962874	1.04685	0.114555	0.080969	0.11478	0.150566
STDEV		0.0212401	0.0250319	0.13447	0.0754864	0.121282	0.0219695	0.0259287	0.0422617	0.0323182
SEM		0.00750951	0.00885013	0.0475422	0.0266885	0.0428798	0.00776739	0.00916719	0.0149418	0.0114262
Treatment: Roscovitine	(Experimental)	RAB	FGFR				Whole Cell
	image	averagered	averagegreen	enrichgreen_region_1	enrichgreen_region_2	enrichgreen_region_3	overlap	overlap_region_1	overlap_region_2	overlap_region_3
1	1_FGFRvns CLIPRab4 Vam2DN Ros CDC 81517.lif - Series002.tif	0.168601	0.102252	1.29133	0.831155	0.897705	0.044246	0.00158061	0.0340339	0.146406
2	1_FGFRvns CLIPRab4 Vam2DN Ros CDC 81517.lif - Series006.tif	0.0795351	0.0785064	2.10118	0.508225	0.458074	0.118366	0.11419	0.102299	0.17104
3	1_FGFRvns CLIPRab4 Vam2DN Ros CDC 81517.lif - Series008.tif	0.0875568	0.10097	1.33998	0.837115	0.834801	0.0934073	0.0482739	0.0906503	0.195691
4	1_FGFRvns CLIPRab4 Vam2DN Ros CDC 81517.lif - Series011.tif	0.0685446	0.0661781	1.42113	0.97741	0.536297	0.0299874	0.0149326	0.0368347	0.0591586
5	1_FGFRvns CLIPRab4 Vam2DN Ros CDC 81517.lif - Series014.tif	0.202869	0.0851532	1.46619	0.847673	0.655976	0.0890768	0.0174134	0.1283	0.210087
6	1_FGFRvns CLIPRab4 Vam2DN Ros CDC 81517.lif - Series018.tif	0.101562	0.100503	1.446	0.904007	0.462631	0.0107363	0.000336668	0.0175044	0.0368434
7	2_FGFRvns CLIPRab4 Vam2DN Ros CDC 81517.lif - Series006.tif	0.12519	0.110139	1.6262	0.576134	0.914879	0.0434196	0.0167361	0.0563715	0.0915008
8	2_FGFRvns CLIPRab4 Vam2DN Ros CDC 81517.lif - Series008.tif	0.123514	0.104701	1.16977	1.0259	0.596687	0.0744635	0.0217005	0.0981172	0.173045
9	2_FGFRvns CLIPRab4 Vam2DN Ros CDC 81517.lif - Series011.tif	0.171811	0.122323	2.50256	0.552349	0.145415	0.0116762	0.00529442	0.0248551	0.0510434
10	2_FGFRvns CLIPRab4 Vam2DN Ros CDC 81517.lif - Series014.tif	0.18153	0.0945866	1.39415	0.879405	0.605108	0.0810128	0.0397569	0.114467	0.137216
11	2_FGFRvns CLIPRab4 Vam2DN Ros CDC 81517.lif - Series018.tif	0.10374	0.0779394	1.67603	0.821629	0.553639	0.0251208	0.00401518	0.0212535	0.0988764
12	3_FGFRvns CLIPRab4 Vam2DN Ros CDC 81517.lif - Series018.tif	0.11262	0.0922605	1.29116	1.04399	0.6726	0.0350842	0.00141393	0.0388595	0.0876839
13	4_FGFRvns CLIPRab4 Vam2DN Ros CDC 81517.lif - Series018.tif	0.107704	0.103206	1.27952	1.00739	0.546274	0.021018	0.0043397	0.0302344	0.0483792
Mean		0.125752	0.0952861	1.53886	0.831722	0.606161	0.0521242	0.0223065	0.0610601	0.115921
STDEV		0.0422852	0.0151468	0.374805	0.180452	0.205266	0.0350659	0.0313935	0.039684	0.0597529
SEM		0.0117278	0.00420095	0.103952	0.0500484	0.0569307	0.00972553	0.008707	0.0110064	0.0165725
