# Supplementary material for: Cyclin-dependent Kinase 1 and Aurora Kinase choreograph mitotic storage and redistribution of a growth factor receptor
Source: PLoS Biol. 2021 Jan 4;19(1):e3001029. doi: 10.1371/journal.pbio.3001029 (PMC7808676; doi:10.1371/journal.pbio.3001029)
Supplement: S9 Data — (XLSX) [file pbio.3001029.s017.xlsx]

## Sheet: FGFR Venus Cyclin B
Mesp>LacZ (Control)
	FGFR		plasma membrane associated	peripheral cytoplasm	deep cytoplasm
Cell	averagegreen	vdratio	enrichgreen_region_1	enrichgreen_region_2	enrichgreen_region_3
1	3.73177	2.8973	1.22607	1.40443	0.845745
2	3.10353	3.10353	0.963338	1.33326	0.619498
3	4.55368	2.67956	3.2252	1.22421	0.929489
4	0.108176	0.0555739	2.60804	0.869483	0.657555
5	3.81222	3.45379	1.66618	1.6838	0.862695
6	4.5541	3.28373	3.19448	0.993225	0.934508
7	0.128428	0.0767343	1.50841	0.737801	0.639437
AVERAGE	2.85599	2.22146	2.05596	1.17803	0.784132
STDEV	1.93642	1.49346	0.940071	0.330767	0.140103
SEM	0.7319	0.564476	0.355314	0.125018	0.0529539
Mesp>CyclinBD90 (Experimental)
	FGFR		plasma membrane associated	peripheral cytoplasm	deep cytoplasm
Cell	averagegreen	vdratio	enrichgreen_region_1	enrichgreen_region_2	enrichgreen_region_3
1	6.46026	2.30184	0.299519	0.353023	0.685524
2	0.0366383	0.0609794	6.33783	0.663688	1.06576
3	0.073325	0.0427452	2.25059	1.49831	0.881204
4	0.0574099	0.0418784	4.42066	0.498579	1.14556
5	0.127223	0.150901	2.09009	0.610246	1.08557
6	5.55622	1.86088	0.14994	0.604436	0.960391
7	0.122419	0.0866219	1.01129	1.0067	0.813101
8	0.0761364	0.138508	5.99773	0.843212	1.1309
9	0.0857265	0.0684681	8.68635	0.457081	1.02803
AVERAGE	1.39948	0.528092	3.47156	0.726142	0.977337
STDEV	2.62283	0.888319	3.0257	0.35075	0.15638
SEM	0.874277	0.296106	1.00857	0.116917	0.0521268

## Sheet: Cyclin B Cell Cycle arrest
*Cells (Post-mitotic HP/ATM pair)													Percents
		Arrest	CyBd90										Arrest	CyBd90
Experiment	Other	Pre-mitotic	Prophase	Metaphase	Anaphase	Post-Mitotic	Binucleated	Abnormal	Total cells scored			Other	Pre-mitotic	Prophase	Metaphase	Anaphase	Post-Mitotic	Binucleated	Abnormal
92216	4	5	5	11	4	6	3	0	34			11.7647	14.7059	14.7059	32.3529	11.7647	17.6471	8.82353	0
5415	8	2	1		3	12	4	0	22			36.3636	9.09091	4.54545	0	13.6364	54.5455	18.1818	0
42415	15	0	7	10	3	4	0	0	24			62.5	0	29.1667	41.6667	12.5	16.6667	0	0
Averages	9	2.33333	4.33333	10.5	3.33333	7.33333	2.33333	0	26.6667		Averages	36.8761	7.93226	16.1393	24.6732	12.6337	29.6197	9.00178	0
STDEV	5.56776	2.51661	3.05505	0.707107	0.57735	4.16333	2.08167	0	6.4291		STDEV	25.3715	7.42109	12.373	21.8692	0.942964	21.5919	9.09222	0
SEM	3.21455	1.45297	1.76383	0.408248	0.333333	2.4037	1.20185	0	3.71184		SEM	14.6483	4.28457	7.14358	12.6262	0.54442	12.4661	5.2494	0
		Controls	LacZ	(At collection: Stage 16)									Controls	LacZ	(At collection: Stage 16)
Experiment	Other	Pre-mitotic	Prophase	Metaphase	Anaphase	Post-Mitotic	Binucleated	Abnormal	Total cells scored			Multipolar	Pre-mitotic	Prophase	Metaphase	Anaphase	Post-Mitotic	Binucleated	Abnormal
92216		0	0	1	0	12	0	1	13			0	0	0	7.69231	0	92.3077	0	7.69231
5415		0	0	0	0	39	0	0	39			0	0	0	0	0	100	0	0
42415		0	0	0	0	60	0	0	60			0	0	0	0	0	100	0	0
Averages	#DIV/0!	0	0	0.333333	0	37	0	0.333333	37.3333		Averages	0	0	0	2.5641	0	97.4359	0	2.5641
STDEV	#DIV/0!	0	0	0.57735	0	24.0624	0	0.57735	23.5443		STDEV	0	0	0	4.44116	0	4.44116	0	4.44116
SEM	#DIV/0!	0	0	0.333333	0	13.8924	0	0.333333	13.5933		SEM	0	0	0	2.5641	0	2.5641	0	2.5641

## Sheet: Cyclin B Induction
Cells/side
		Absolute Counts				Percentages
Date	Sample	Cells/side Decreased	Cells/side Normal	Cells/side Increased	Count Totals	Cells/side Decreased	Cells/side Normal	Cells/side Increased
2014-08-15	CyBd90	8	7	1	16	50	43.75	6.25
2014-09-25		8	11	0	19	42.1053	57.8947	0
2014-09-26		4	4	0	8	50	50	0
AVERAGES		20	22	1	43	46.0526	50.5482	2.08333
STDEV						4.55803	7.08829	3.60844
SEM						2.63158	4.09242	2.08333
TTEST
2014-08-15	LacZ	2	28	0	30	6.66667	93.3333	0
2014-09-25		0	22	0	22	0	100	0
2014-09-26		0	44	2	46	0	95.6522	4.34783
AVERAGES		2	94	2	98	2.22222	96.3285	1.44928
STDEV						3.849	3.3844	2.51022
SEM						2.22222	1.95399	1.44928
