# Supplementary material for: Cyclin-dependent Kinase 1 and Aurora Kinase choreograph mitotic storage and redistribution of a growth factor receptor
Source: PLoS Biol. 2021 Jan 4;19(1):e3001029. doi: 10.1371/journal.pbio.3001029 (PMC7808676; doi:10.1371/journal.pbio.3001029)
Supplement: S10 Data — (XLSX) [file pbio.3001029.s018.xlsx]

## Sheet: Sheet1
	LacZ DMSO			Vam2DN Rosc
	plasma membrane associated	peripheral cytoplasm	deep cytoplasm	plasma membrane associated	peripheral cytoplasm	deep cytoplasm
Cell	enrichgreen_region_1	enrichgreen_region_2	enrichgreen_region_3	enrichgreen_region_1	enrichgreen_region_2	enrichgreen_region_3
1	1.07916	1.33986	0.55465	2.37582	0.905564	0.221513
2	0.744573	1.36532	0.827718	1.86862	0.88903	0.400485
3	1.64185	1.01276	0.517153	2.0878	0.961331	0.475095
4	1.09471	1.10745	0.819091	1.21245	1.25602	0.577842
5	1.81056	1.20809	0.0371868	1.1819	1.23716	0.512904
6	1.65608	0.945019	0.428193	1.35998	0.934049	0.793409
7	1.5034	0.885262	0.586991	1.86302	0.78992	0.438322
8	1.21288	1.27735	0.594019	2.23151	0.636574	0.345311
9	0.847934	1.22586	0.888854	2.15976	0.749075	0.2253
10	1.54934	1.01156	0.67188	1.53532	0.791032	0.704576
11	0.942652	1.14316	0.8751	1.26395	1.26795	0.623545
12	1.9117	0.941351	0.283455	1.96003	0.900839	0.350155
13	1.21111	1.28107	0.517853	1.20504	1.06615	0.551388
14	1.57827	0.610725	0.99223	1.735	0.920105	0.525594
15				1.65796	0.92657	0.581045
16				1.05021	1.01298	0.928118
17				2.09922	0.753821	0.368497
18				1.90948	0.862289	0.333681
19				1.33365	1.24284	0.588662
20				1.60018	0.872499	0.609504
AVERAGE	1.34173	1.09677	0.613884	1.68455	0.94879	0.507747
STDEV	0.370245	0.209686	0.259828	0.402328	0.182383	0.180629
SEM	0.0989522	0.0560408	0.0694419	0.0899632	0.040782	0.0403899
