# Supplementary material for: Cyclin-dependent Kinase 1 and Aurora Kinase choreograph mitotic storage and redistribution of a growth factor receptor
Source: PLoS Biol. 2021 Jan 4;19(1):e3001029. doi: 10.1371/journal.pbio.3001029 (PMC7808676; doi:10.1371/journal.pbio.3001029)
Supplement: S11 Data — (XLSX) [file pbio.3001029.s019.xlsx]

## Sheet: FGFR_Rab4_phosphomuts Induction
Induction Assay
		Absolute Counts				Percentages
Date	Sample	Reduced Induction	Normal Induction	Increased Induction	Count Totals	Reduced Induction	Normal Induction	Increased Induction
2019-06-08	Mesp>LacZ	2	27	2	31	6.45161	87.0968	6.45161
2019-06-16		7	98	11	116	6.03448	84.4828	9.48276
2019-07-07		12	79	9	100	12	79	9
2019-06-02		1	10	0	11	9.09091	90.9091	0
AVERAGES						8.39425	85.3722	6.23359
STDEV						2.75857	5.00091	4.36331
SEM						1.59266	2.88728	2.51916
2019-06-08	Mesp>HALO::Rab4	2	35	0	37	5.40541	94.5946	0
2019-06-16		7	56	5	68	10.2941	82.3529	7.35294
2019-07-07		9	100	11	120	7.5	83.3333	9.16667
2019-06-02		0	9	1	10	0	90	10
AVERAGES						5.79988	87.5702	6.6299
STDEV						4.35442	5.78552	4.55599
SEM						2.51402	3.34027	2.6304
2019-06-08	Mesp>HALO::Rab4-S199A/T200A	2	56	18	76	2.63158	73.6842	23.6842
2019-06-16		5	66	23	94	5.31915	70.2128	24.4681
2019-07-07		4	58	18	80	5	72.5	22.5
2019-06-02		0	18	9	27	0	66.6667	33.3333
AVERAGES						3.23768	70.7659	25.9964
STDEV						2.46902	3.08941	4.95773
SEM						1.42549	1.78367	2.86235
2019-06-08	Mesp>HALO::Rab4-S199D/T200D	18	23	2	43	41.8605	53.4884	4.65116
2019-06-16		27	34	4	65	41.5385	52.3077	6.15385
2019-07-07		25	38	2	65	38.4615	58.4615	3.07692
AVERAGES						40.6202	54.7525	4.62731
STDEV						1.87634	3.26589	1.5386
SEM						1.32677	2.30933	1.08795
